# Supplementary material for: Epitranscriptomic profiling of cytosine N4 acetylation (ac4C) in Solanum lycopersicum and dynamic changes under heat stress condition
Source: Mol Hortic. 2026 May 6;6:37. doi: 10.1186/s43897-025-00214-7 (PMC13147876; doi:10.1186/s43897-025-00214-7)
Supplement: Supplementary file 2 — Supplementary Material 2. Table S1. List of primers that were used in this study. Table S2. Quality control of acRIP-seq. Table S3. Hypomethylated ac4C peaks identified in S. lycopersicum. [file 43897_2025_214_MOESM2_ESM.xlsx]

## Sheet: Table summery
Table Summary
Tables	File name of Tables (Sheets)	Descriptions
Supplementary Table 1	1. Primers	List of primers used in this study.
Supplementary Table 2	2. Quality Control	Quality Control of acRIP-seq
Supplementary Table 3	3. ac4C-modified RNA	Hypomethylated ac4C peaks identified in Solanum lycopersicum.

## Sheet: Primers
Supplementary Table 1. List of primers used in this study.
primer name	sequence (5'-3')
1540-qF	CTTGCAAATTCATTGCCCAG
1540-qR	TGGAATCCTACTCAGCTG
5970-qF	GAGATATTCTCCAGTTGGAC
5970-qR	AAACTCGGAGAGTCCTTGCC
3600-qF	GACTGGAAAGAAACATCTC
3600-qR	TACGTTCCACTCTATGCC
6290-qF	GGAGGTTTCTCATGAGTGGC
6290-qR	CTTAGGTACAAAGAGGATTG
0460-qF	ATGGAGAATTTGAGAGAATC
0460-qR	GCAACAACAAATACCACAAAC
1320-qF	CCATGGAGCCCATCAAAGTA
1320-qR	TTGAAAACAGGTGCTGATCC
SL-Actin-qF	TGTCCCTATTTACGAGGGTTATGC
SL-Actin-qR	CAGTTAAATCACGACCAGCAAGAT
SLNAT10-qF	TGGTCATGGTGAAGAGACTGGTTAG
SLNAT10-qR	ACGATAGAGACAGTTGAAGGTGGTG

## Sheet: QC
Supplementary Table 2. Quality Control of acRIP-seq
Sample	Raw Reads	Raw Bases(G)	Raw Q20(%)	Raw Q30(%)	Raw GC(%)	Clean Reads	Clean Bases(G)	Clean Q20(%)	Clean Q30(%)	Clean GC(%)	Effective Rate(%)
WT_1	90664816	13.6	98.51	95.1	46.28	80479858	11.07	99.52	97.63	45.68	88.77
WT_1_IP	67048990	10.06	98.2	94.47	48.8	27797282	3.79	99.51	97.59	45.42	41.46
WT_2	73028112	10.95	98.49	95.06	46.09	65718390	9.26	99.53	97.65	45.66	89.99
WT_2_IP	68914128	10.34	97.84	93.59	49.75	28020942	3.8	99.5	97.58	45.6	40.66
WT_3	85328210	12.8	98.53	95.18	46.07	76884778	10.78	99.53	97.66	45.69	90.1
WT_3_IP	74722492	11.21	97.97	93.74	48.73	26396180	3.59	99.5	97.54	45.43	42.33
WT_42_1	91811580	13.77	98.52	95.15	45.57	82663716	11.43	99.54	97.69	45.01	90.04
WT_42_1_IP	52115706	7.82	98.3	94.75	47.37	33472266	4.59	99.55	97.76	44.98	64.23
WT_42_2	100958892	15.14	98.51	95.12	45.84	89504070	12.23	99.54	97.68	45.2	88.65
WT_42_2_IP	55752808	8.36	98.09	94.07	47.34	38291026	5.38	99.48	97.46	45.03	68.68
WT_42_3	93933846	14.09	98.48	95	45.79	83968832	11.53	99.52	97.58	45.12	89.39
WT_42_3_IP	65185012	9.78	98.16	94.37	47.82	33738664	4.62	99.52	97.67	44.1	51.76

## Sheet: 5. ac4C-modified RNA
Supplementary Table 4. Hypomethylated ac4C peaks identified in Solanum lycopersicum.
	ac4C peak annotated in WT.												ac4C peak annotated in WT under heat condition.
	GeneName	Chr	Start	End	Length	Strand	FoldEnrichment	Pvalue	FDR	Score	Region		GeneName	Chr	Start	End	Length	Strand	FoldEnrichment	Pvalue	FDR	Score	Region
	Solyc00g006490.3	SL3.0ch00	4305546	ac4C pe+N3+	1257	+	2.43498	4.16699e-14	5.90823e-13	40.6223	cds		Solyc00g006490.3	SL3.0ch00	4305546	4306802	1257	+	2.52015	1.0095e-13	2.54647e-12	38.5146	cds
	Solyc00g006490.3	SL3.0ch00	4310834	4313402	2569	+	1.022	0.00365952	0.0098878	6.66013	cds		Solyc00g009020.3	SL3.0ch00	7798698	7799803	1106	+	1.24067	8.13337e-10	1.126e-08	26.4042	cds
	Solyc00g006820.3	SL3.0ch00	5822000	5822100	101	+	1.08942	0.00264495	0.00751057	7.05686	utr5		Solyc00g009080.3	SL3.0ch00	7831406	7831481	76	+	1.13277	0.000117079	0.000537831	10.8606	cds
	Solyc00g009020.3	SL3.0ch00	7798673	7799803	1131	+	1.37421	1.02795e-23	3.05126e-22	71.473	cds		Solyc00g009110.3	SL3.0ch00	7873111	7873186	76	+	1.04258	0.00188339	0.00572899	7.4475	utr5
	Solyc00g009080.3	SL3.0ch00	7831356	7831431	76	+	1.11361	0.00257969	0.00735961	7.08615	cds		Solyc00g019990.1	SL3.0ch00	10851132	10851298	167	+	2.31919	0.00380189	0.0102958	6.60179	cds
	Solyc00g009110.3	SL3.0ch00	7875170	7875245	76	+	1.09456	0.00026358	0.00101405	9.94566	cds		Solyc00g024150.3	SL3.0ch00	11228645	11229015	371	+	1.1317	1.75683e-07	1.56953e-06	19.2812	utr3
	Solyc00g013170.1	SL3.0ch00	9742481	9742581	101	+	1.46625	0.00870916	0.020074	5.63853	cds		Solyc00g025290.1	SL3.0ch00	11315892	11316167	276	+	1.79775	0.0021156	0.00630781	7.30864	cds
	Solyc00g044350.3	SL3.0ch00	12411800	12412047	248	+	1.54153	0.000162362	0.000661036	10.563	utr3		Solyc00g044350.3	SL3.0ch00	12411800	12412047	248	+	1.78544	8.83643e-05	0.000419721	11.2183	utr3
	Solyc00g050430.3	SL3.0ch00	12710616	12711455	840	+	1.09899	0.00381994	0.0102248	6.61179	cds		Solyc00g050430.3	SL3.0ch00	12712339	12712389	51	+	1.86686	1.28337e-07	1.17783e-06	19.6954	utr3
	Solyc00g090430.2	SL3.0ch00	14433156	14434021	866	+	2.46205	4.56385e-06	2.55268e-05	15.2576	utr3		Solyc00g090430.2	SL3.0ch00	14433796	14434021	226	+	1.74944	1.51679e-05	8.73363e-05	13.4831	utr3
	Solyc00g091170.3	SL3.0ch00	14458209	14458309	101	+	1.11474	0.00251593	0.00720726	7.11633	utr5		Solyc00g160780.2	SL3.0ch00	16774423	16775320	898	+	2.02733	5.9605e-05	0.000295493	11.7246	cds
	Solyc00g160780.2	SL3.0ch00	16774423	16775345	923	+	2.6636	5.18624e-16	8.80696e-15	46.6903	utr3		Solyc00g244300.1	SL3.0ch00	19013516	19013566	51	+	1.91694	0.00656979	0.0159552	5.96983	cds
	Solyc00g322635.1	SL3.0ch00	20795773	20797223	1451	+	1.40941	3.61232e-14	5.18216e-13	40.8115	cds		Solyc00g322635.1	SL3.0ch00	20795848	20797198	1351	+	1.05066	1.73548e-06	1.25026e-05	16.2874	cds
	Solyc00g013180.1	SL3.0ch00	9743470	9744461	992	-	2.47514	5.66262e-15	8.79755e-14	43.3699	cds		Solyc00g013180.1	SL3.0ch00	9743370	9744461	1092	-	2.27612	5.45678e-20	3.09934e-18	58.1627	cds
	Solyc00g014830.3	SL3.0ch00	10124512	10125599	1088	-	1.54233	3.17078e-07	2.13e-06	18.8407	cds		Solyc00g014830.3	SL3.0ch00	10124512	10125599	1088	-	1.55651	0.000213043	0.000906108	10.108	cds
	Solyc00g021640.3	SL3.0ch00	11017448	11018940	1493	-	1.63054	0.000544729	0.00193041	9.01688	cds		Solyc00g047700.3	SL3.0ch00	12576805	12577659	855	-	1.70729	5.79201e-18	2.63529e-16	51.7529	cds
	Solyc00g047700.3	SL3.0ch00	12576855	12577659	805	-	1.78721	1.38054e-33	6.90457e-32	103.514	cds		Solyc00g047700.3	SL3.0ch00	12579012	12579087	76	-	1.02857	0.00271264	0.00778744	7.00464	cds
	Solyc00g049520.2	SL3.0ch00	12667560	12668662	1103	-	2.64754	1.39565e-38	8.71026e-37	119.789	utr3		Solyc00g049520.2	SL3.0ch00	12667385	12668662	1278	-	2.31469	2.43644e-20	1.47676e-18	59.2323	utr3
	Solyc00g052940.3	SL3.0ch00	12830803	12831513	711	-	1.26845	0.00863544	0.0199324	5.64874	utr3		Solyc00g071180.3	SL3.0ch00	13650545	13651029	485	-	1.55639	0.000616576	0.00224594	8.79847	cds
	Solyc00g071180.3	SL3.0ch00	13649707	13650201	495	-	1.13409	0.00834848	0.0193895	5.68858	cds		Solyc00g072100.3	SL3.0ch00	13689766	13690066	301	-	1.22307	0.00366107	0.00996956	6.64825	utr3
	Solyc00g071180.3	SL3.0ch00	13650545	13651079	535	-	2.21794	8.38531e-06	4.4563e-05	14.4538	cds		Solyc00g090115.1	SL3.0ch00	14433173	14436133	2961	-	1.77293	7.153e-06	4.44871e-05	14.4563	cds
	Solyc00g090115.1	SL3.0ch00	14433173	14436133	2961	-	2.63805	3.34864e-07	2.23917e-06	18.7686	cds		Solyc00g136260.1	SL3.0ch00	16015038	16015399	362	-	3.07382	5.76041e-15	1.74573e-13	42.3812	cds
	Solyc00g136260.1	SL3.0ch00	16015038	16015399	362	-	3.03356	7.19609e-24	2.14911e-22	71.9787	cds		Solyc00g140060.3	SL3.0ch00	16135159	16137080	1922	-	2.04702	2.03389e-16	7.50359e-15	46.9213	utr3
	Solyc00g140060.3	SL3.0ch00	16135159	16137237	2079	-	2.38776	2.08236e-10	2.07158e-09	28.8466	utr3		Solyc00g174340.2	SL3.0ch00	17166340	17167799	1460	-	1.22794	0.00612486	0.0151252	6.0469	cds
	Solyc00g174340.2	SL3.0ch00	17166340	17167799	1460	-	1.28725	0.000210938	0.000832803	10.2297	cds		Solyc00g203660.2	SL3.0ch00	17976546	17976898	353	-	2.10117	1.2506e-21	8.8643e-20	63.2906	cds
	Solyc00g203660.2	SL3.0ch00	17976546	17976898	353	-	2.0108	9.08839e-05	0.00039164	11.3182	cds		Solyc01g005000.3	SL3.0ch01	14667	15042	376	+	2.16525	2.07302e-07	1.82351e-06	19.0648	utr3
	Solyc01g005000.3	SL3.0ch01	14717	15067	351	+	1.91939	1.15047e-09	1.05075e-08	26.504	utr3		Solyc01g005010.3	SL3.0ch01	25648	25698	51	+	1.17808	2.83124e-05	0.000152526	12.6787	cds
	Solyc01g005030.3	SL3.0ch01	49776	51619	1844	+	1.98322	8.05374e-05	0.000351515	11.4741	cds		Solyc01g005010.3	SL3.0ch01	25823	25973	151	+	1.14351	0.000249621	0.00103749	9.91268	utr3
	Solyc01g005030.3	SL3.0ch01	60128	60328	201	+	1.96177	0.00193382	0.00578128	7.43439	utr3		Solyc01g005030.3	SL3.0ch01	49726	51619	1894	+	2.48427	3.73309e-08	3.86677e-07	21.3024	cds
	Solyc01g005220.3	SL3.0ch01	173766	174857	1092	+	2.07206	0.000545058	0.00193064	9.01671	utr5		Solyc01g005030.3	SL3.0ch01	60778	60928	151	+	1.58739	0.00952225	0.0215255	5.53781	utr3
	Solyc01g005400.3	SL3.0ch01	282610	283489	880	+	1.27963	0.000474578	0.00171098	9.19096	utr3		Solyc01g005220.3	SL3.0ch01	173591	174807	1217	+	1.91467	5.8915e-05	0.000292664	11.7385	utr5
	Solyc01g005410.3	SL3.0ch01	289086	289136	51	+	1.13579	8.84063e-13	1.11109e-11	36.3892	cds		Solyc01g005240.3	SL3.0ch01	191322	191622	301	+	1.51567	0.0029483	0.00834249	6.90531	utr3
	Solyc01g005410.3	SL3.0ch01	289982	290032	51	+	1.25832	8.00661e-13	1.01325e-11	36.5222	cds		Solyc01g005400.3	SL3.0ch01	282816	283589	774	+	1.31006	0.00162914	0.00508078	7.62073	utr3
	Solyc01g005550.3	SL3.0ch01	384809	385184	376	+	1.89874	1.62714e-19	3.59031e-18	57.9506	utr3		Solyc01g005410.3	SL3.0ch01	288891	289111	221	+	1.07622	1.08778e-07	1.01793e-06	19.9059	cds
	Solyc01g005590.2	SL3.0ch01	416886	416986	101	+	1.10676	0.0013599	0.00428386	7.86687	utr5		Solyc01g005410.3	SL3.0ch01	289982	290032	51	+	1.23041	4.41956e-09	5.42654e-08	24.1354	cds
	Solyc01g005715.1	SL3.0ch01	489143	489933	791	+	1.36763	3.7053e-05	0.000173436	12.4933	utr3		Solyc01g005550.3	SL3.0ch01	384834	385184	351	+	1.86925	1.94465e-11	3.53353e-10	31.3982	utr3
	Solyc01g005810.3	SL3.0ch01	530817	532865	2049	+	1.27284	2.55043e-12	3.02326e-11	34.9451	cds		Solyc01g005590.2	SL3.0ch01	416886	417036	151	+	1.19171	0.00672511	0.0162359	5.94467	utr5
	Solyc01g006090.3	SL3.0ch01	754663	754938	276	+	1.14251	8.12506e-05	0.000354416	11.4623	cds		Solyc01g005680.3	SL3.0ch01	476359	477336	978	+	1.87992	1.42134e-06	1.04861e-05	16.5412	utr3
	Solyc01g006130.3	SL3.0ch01	789017	789317	301	+	1.23046	2.67975e-05	0.000128692	12.9238	utr3		Solyc01g005720.3	SL3.0ch01	489143	489708	566	+	1.43131	0.000222595	0.000940667	10.054	cds
	Solyc01g006330.3	SL3.0ch01	909105	909280	176	+	1.71789	0.00155733	0.00481849	7.6972	utr5		Solyc01g005760.3	SL3.0ch01	499025	499279	255	+	2.02512	0.000972926	0.00330926	8.23928	utr3
	Solyc01g006480.3	SL3.0ch01	1073770	1074020	251	+	1.293	0.000681991	0.00235012	8.73305	utr5		Solyc01g005760.3	SL3.0ch01	499329	499404	76	+	2.76525	0.00131	0.00423094	7.88481	utr3
	Solyc01g006510.3	SL3.0ch01	1093446	1093771	326	+	2.64	2.98793e-33	1.45453e-31	102.439	utr5		Solyc01g005810.3	SL3.0ch01	530817	532890	2074	+	1.14905	2.25591e-07	1.96524e-06	18.9569	cds
	Solyc01g006510.3	SL3.0ch01	1097572	1097858	287	+	1.3866	8.43703e-06	4.48052e-05	14.446	utr3		Solyc01g005810.3	SL3.0ch01	534577	534777	201	+	1.22815	6.56255e-05	0.000321437	11.6032	utr3
	Solyc01g006540.3	SL3.0ch01	1117227	1118260	1034	+	1.05077	0.00110836	0.00358187	8.12507	cds		Solyc01g005820.3	SL3.0ch01	541494	541594	101	+	1.22153	0.00541014	0.0136853	6.19123	utr3
	Solyc01g006710.3	SL3.0ch01	1292413	1294249	1837	+	2.31038	9.68792e-06	5.08746e-05	14.2627	cds		Solyc01g006130.3	SL3.0ch01	789017	789342	326	+	1.28573	4.15456e-05	0.000215688	12.1788	utr3
	Solyc01g006790.2	SL3.0ch01	1360543	1360893	351	+	1.95302	1.52286e-05	7.69545e-05	13.6656	cds		Solyc01g006280.3	SL3.0ch01	880226	880401	176	+	1.84699	0.00197055	0.00594518	7.39406	utr3
	Solyc01g006800.3	SL3.0ch01	1364687	1366984	2298	+	3.36958	5.35173e-43	4.01919e-41	134.192	utr5		Solyc01g006280.3	SL3.0ch01	880426	880526	101	+	2.89707	0.00115191	0.0038048	8.03796	utr3
	Solyc01g006800.3	SL3.0ch01	1367409	1367709	301	+	2.37948	2.48666e-12	2.95485e-11	34.9781	utr5		Solyc01g006480.3	SL3.0ch01	1073895	1073945	51	+	1.09457	0.000371016	0.0014553	9.42447	cds
	Solyc01g006970.3	SL3.0ch01	1541025	1544823	3799	+	1.66106	0.000276666	0.00105992	9.88182	utr5		Solyc01g006510.3	SL3.0ch01	1093446	1093771	326	+	2.59214	1.7656e-19	9.43469e-18	56.5567	utr5
	Solyc01g007110.3	SL3.0ch01	1664309	1664409	101	+	1.04928	0.00184352	0.0055591	7.49093	utr3		Solyc01g006510.3	SL3.0ch01	1097547	1097858	312	+	1.43212	4.30996e-05	0.000222744	12.1323	utr3
	Solyc01g007140.3	SL3.0ch01	1691054	1694585	3532	+	3.77446	9.02118e-06	4.7613e-05	14.3583	cds		Solyc01g006540.3	SL3.0ch01	1116140	1118260	2121	+	1.40535	0.0024246	0.00707539	7.14298	cds
	Solyc01g007770.2	SL3.0ch01	1863134	1863259	126	+	3.38238	0.000653624	0.00226358	8.78718	utr3		Solyc01g006710.3	SL3.0ch01	1292363	1294249	1887	+	1.99027	2.05749e-06	1.45654e-05	16.0671	cds
	Solyc01g007800.3	SL3.0ch01	1890901	1891101	201	+	3.5327	8.49558e-14	1.18161e-12	39.6224	cds		Solyc01g006800.3	SL3.0ch01	1364687	1366984	2298	+	3.10051	4.08639e-29	6.67561e-27	86.9532	utr5
	Solyc01g007850.2	SL3.0ch01	1946903	1947178	276	+	1.59627	0.001937	0.00578839	7.43262	cds		Solyc01g006800.3	SL3.0ch01	1367409	1367709	301	+	2.48831	1.91099e-18	9.28592e-17	53.2577	utr5
	Solyc01g007855.1	SL3.0ch01	1953777	1954052	276	+	1.32665	1.83235e-05	9.11432e-05	13.4215	utr3		Solyc01g006800.3	SL3.0ch01	1370992	1371342	351	+	1.29149	0.000249019	0.001036	9.91476	utr3
	Solyc01g007910.3	SL3.0ch01	2045552	2047085	1534	+	1.07547	0.00108747	0.00352686	8.1474	cds		Solyc01g006880.3	SL3.0ch01	1447782	1448082	301	+	1.09499	0.000431881	0.00165469	9.23922	cds
	Solyc01g007980.3	SL3.0ch01	2098981	2099135	155	+	1.11194	0.000792558	0.00267805	8.5446	cds		Solyc01g006880.3	SL3.0ch01	1448942	1449087	146	+	1.04648	0.00178775	0.00548278	7.51088	cds
	Solyc01g008100.3	SL3.0ch01	2168518	2168868	351	+	2.98199	5.18985e-19	1.10324e-17	56.331	utr3		Solyc01g006880.3	SL3.0ch01	1449187	1449262	76	+	1.07551	0.00139415	0.00446154	7.80824	cds
	Solyc01g008190.3	SL3.0ch01	2277298	2277445	148	+	1.96329	0.000187246	0.000750422	10.38	utr5		Solyc01g006880.3	SL3.0ch01	1457193	1457418	226	+	1.10644	0.009728	0.0218552	5.51588	utr3
	Solyc01g008270.3	SL3.0ch01	2320739	2324125	3387	+	1.13929	0.000718904	0.00246395	8.66481	utr3		Solyc01g006970.3	SL3.0ch01	1541025	1543338	2314	+	1.35859	0.000329507	0.0013126	9.57336	utr5
	Solyc01g008440.3	SL3.0ch01	2457907	2458082	176	+	1.20361	0.000219166	0.000860867	10.1819	utr5		Solyc01g007140.3	SL3.0ch01	1682724	1683995	1272	+	2.83009	5.4608e-07	4.41211e-06	17.7901	utr5
	Solyc01g008440.3	SL3.0ch01	2462564	2463631	1068	+	2.31174	1.00112e-27	3.73921e-26	84.4674	utr3		Solyc01g007140.3	SL3.0ch01	1691054	1694585	3532	+	4.63252	7.94678e-14	2.03361e-12	38.8391	cds
	Solyc01g008510.3	SL3.0ch01	2552948	2553198	251	+	1.62177	0.00078398	0.00265275	8.5583	cds		Solyc01g007190.3	SL3.0ch01	1769614	1769789	176	+	1.09459	5.07053e-06	3.27959e-05	14.8961	cds
	Solyc01g008790.3	SL3.0ch01	2763284	2765252	1969	+	1.69697	1.30602e-24	4.11945e-23	74.3619	cds		Solyc01g007770.2	SL3.0ch01	1863109	1863359	251	+	2.772	0.000111531	0.000514966	10.9232	utr3
	Solyc01g008850.3	SL3.0ch01	2816569	2816705	137	+	1.27797	3.74611e-06	2.13121e-05	15.518	cds		Solyc01g007850.2	SL3.0ch01	1946878	1947153	276	+	1.32359	0.000595731	0.00217741	8.84317	cds
	Solyc01g008850.3	SL3.0ch01	2817969	2818044	76	+	1.19923	5.30785e-06	2.93843e-05	15.0546	utr3		Solyc01g007855.1	SL3.0ch01	1953752	1954052	301	+	1.81132	1.98859e-07	1.75645e-06	19.1189	utr3
	Solyc01g009010.3	SL3.0ch01	2953392	2954737	1346	+	1.21885	0.00158741	0.0048929	7.67509	utr3		Solyc01g007910.3	SL3.0ch01	2045552	2047890	2339	+	1.08105	0.000229983	0.00096736	10.0137	cds
	Solyc01g009060.3	SL3.0ch01	3001634	3001934	301	+	1.02581	0.00207552	0.00613457	7.34882	utr5		Solyc01g007980.3	SL3.0ch01	2098981	2099436	456	+	1.03547	0.00036956	0.00145025	9.42948	cds
	Solyc01g009310.3	SL3.0ch01	3426679	3428997	2319	+	1.82912	1.64798e-07	1.15707e-06	19.7211	utr3		Solyc01g008100.3	SL3.0ch01	2168543	2168868	326	+	3.09192	3.23002e-12	6.62733e-11	33.8128	utr3
	Solyc01g009340.3	SL3.0ch01	3472634	3472809	176	+	1.5757	0.00522667	0.013291	6.2334	utr5		Solyc01g008270.3	SL3.0ch01	2320689	2324075	3387	+	1.0005	0.000478343	0.00180967	9.11006	cds
	Solyc01g009340.3	SL3.0ch01	3475435	3475610	176	+	1.95384	0.00327447	0.00899893	6.79603	utr3		Solyc01g008440.3	SL3.0ch01	2457907	2458057	151	+	1.17087	4.7081e-06	3.07299e-05	14.99	utr5
	Solyc01g009380.3	SL3.0ch01	3513336	3520862	7527	+	1.58924	0.000796662	0.00268847	8.539	cds		Solyc01g008440.3	SL3.0ch01	2462589	2463631	1043	+	2.0433	1.40591e-25	1.64051e-23	75.6902	utr3
	Solyc01g009990.3	SL3.0ch01	4534271	4534496	226	+	1.19411	0.000111441	0.000471325	11.051	utr3		Solyc01g008480.3	SL3.0ch01	2507220	2507674	455	+	1.24742	0.00745669	0.0176981	5.82026	cds
	Solyc01g010050.3	SL3.0ch01	4623076	4623151	76	+	1.14122	5.64897e-06	3.10608e-05	14.9745	cds		Solyc01g008510.3	SL3.0ch01	2552948	2553223	276	+	1.70817	1.60136e-16	6.01053e-15	47.2414	cds
	Solyc01g010135.1	SL3.0ch01	4807440	4807490	51	+	1.15905	0.000265611	0.00102105	9.93573	cds		Solyc01g008790.3	SL3.0ch01	2764370	2765352	983	+	1.82158	2.57981e-06	1.79156e-05	15.7684	utr3
	Solyc01g010135.1	SL3.0ch01	4807621	4807721	101	+	1.21342	0.000697626	0.00239847	8.70367	cds		Solyc01g008790.3	SL3.0ch01	2767452	2767702	251	+	1.48554	0.00795626	0.0186363	5.74574	utr3
	Solyc01g010135.1	SL3.0ch01	4807746	4808077	332	+	1.49159	0.00218455	0.00639129	7.28968	cds		Solyc01g008850.3	SL3.0ch01	2816394	2816730	337	+	1.06527	9.51915e-05	0.000447593	11.1255	cds
	Solyc01g010190.2	SL3.0ch01	4920301	4920626	326	+	3.10325	2.98366e-06	1.7291e-05	15.8196	utr5		Solyc01g008850.3	SL3.0ch01	2817969	2818044	76	+	1.18679	0.00014084	0.000633409	10.6246	utr3
	Solyc01g010460.3	SL3.0ch01	5301821	5302171	351	+	1.23025	0.00116888	0.00375586	8.05664	cds		Solyc01g009010.3	SL3.0ch01	2954412	2954737	326	+	1.6884	0.000247479	0.00103059	9.92231	utr3
	Solyc01g011510.3	SL3.0ch01	9476822	9484836	8015	+	2.27533	2.53734e-20	5.87248e-19	60.5627	utr5		Solyc01g009080.3	SL3.0ch01	3027707	3027757	51	+	1.1075	2.65663e-05	0.00014416	12.76	utr3
	Solyc01g015020.3	SL3.0ch01	16536415	16536962	548	+	1.71221	4.00423e-10	3.85738e-09	27.9497	utr5		Solyc01g009310.3	SL3.0ch01	3427862	3428997	1136	+	2.59324	3.73552e-11	6.43973e-10	30.5323	utr3
	Solyc01g020200.1	SL3.0ch01	27789993	27790292	300	+	2.63674	0.00051272	0.00183254	9.09194	cds		Solyc01g009340.3	SL3.0ch01	3475310	3475610	301	+	3.18436	4.60085e-06	3.00985e-05	15.0199	utr3
	Solyc01g028900.3	SL3.0ch01	40723515	40727566	4052	+	1.18817	7.95517e-06	4.24935e-05	14.5224	utr3		Solyc01g009380.3	SL3.0ch01	3513336	3520862	7527	+	1.60592	0.00079105	0.00277539	8.49309	cds
	Solyc01g028810.3	SL3.0ch01	41290084	41290678	595	+	1.20862	6.10994e-25	1.95679e-23	75.4359	cds		Solyc01g009630.3	SL3.0ch01	3807562	3807837	276	+	1.45679	0.00271824	0.00779958	7.00239	utr3
	Solyc01g028805.1	SL3.0ch01	42414874	42416028	1155	+	3.2094	0.000879164	0.00293068	8.41455	utr3		Solyc01g009680.3	SL3.0ch01	3905152	3906641	1490	+	1.09267	0.00631056	0.0154835	6.01313	cds
	Solyc01g044360.3	SL3.0ch01	43202510	43202648	139	+	1.09906	0.00281291	0.00790451	6.98311	cds		Solyc01g009990.3	SL3.0ch01	4534196	4534496	301	+	1.26985	3.85322e-06	2.56976e-05	15.248	utr3
	Solyc01g044360.3	SL3.0ch01	43202673	43204179	1507	+	1.06731	0.0014195	0.00444096	7.81491	cds		Solyc01g010050.3	SL3.0ch01	4623076	4623151	76	+	1.04444	0.00053335	0.00198622	8.97576	cds
	Solyc01g057040.3	SL3.0ch01	57956740	57956887	148	+	1.7966	0.00328792	0.00902462	6.79192	utr3		Solyc01g010050.3	SL3.0ch01	4623401	4623451	51	+	1.58621	0.00619943	0.0152764	6.03255	utr3
	Solyc01g057260.3	SL3.0ch01	60240387	60240487	101	+	1.30874	0.00573506	0.0143122	6.12661	cds		Solyc01g010135.1	SL3.0ch01	4807390	4807465	76	+	1.05298	0.00248353	0.00721911	7.11396	cds
	Solyc01g057760.3	SL3.0ch01	63617626	63617976	351	+	1.46735	9.0723e-12	1.02627e-10	33.1819	cds		Solyc01g010135.1	SL3.0ch01	4807596	4807671	76	+	1.10315	0.00417568	0.0110875	6.49492	cds
	Solyc01g057760.3	SL3.0ch01	63618556	63619277	722	+	1.1314	0.00546718	0.0137841	6.18085	cds		Solyc01g010190.2	SL3.0ch01	4920301	4920651	351	+	2.21817	1.45351e-08	1.61164e-07	22.565	utr5
	Solyc01g057830.3	SL3.0ch01	64030386	64030661	276	+	1.15802	1.34959e-08	1.07643e-07	23.1472	utr5		Solyc01g010190.2	SL3.0ch01	4920776	4921151	376	+	1.33135	3.05903e-06	2.08967e-05	15.5464	utr3
	Solyc01g058140.3	SL3.0ch01	65437289	65441350	4062	+	1.66652	1.95161e-05	9.62883e-05	13.3423	utr3		Solyc01g010460.3	SL3.0ch01	5301821	5301896	76	+	1.23321	0.00644753	0.0157295	5.99038	cds
	Solyc01g058320.3	SL3.0ch01	66032664	66032739	76	+	1.03678	0.0039881	0.0106049	6.55912	cds		Solyc01g010760.3	SL3.0ch01	5768036	5769001	966	+	1.77017	2.23783e-05	0.000123466	12.9836	utr3
	Solyc01g060030.3	SL3.0ch01	69378742	69379808	1067	+	1.44821	1.76491e-13	2.39098e-12	38.6055	utr5		Solyc01g011510.3	SL3.0ch01	9476822	9484786	7965	+	2.15185	1.6814e-12	3.57182e-11	34.7046	utr5
	Solyc01g066310.3	SL3.0ch01	73767320	73767912	593	+	1.19064	0.000637202	0.00221196	8.82046	cds		Solyc01g014270.3	SL3.0ch01	11894631	11894681	51	+	1.0808	0.00107032	0.00357669	8.12716	utr3
	Solyc01g066440.3	SL3.0ch01	74153144	74153677	534	+	2.43386	3.40929e-09	2.92534e-08	25.0268	utr5		Solyc01g014270.3	SL3.0ch01	11894706	11894806	101	+	1.05033	0.00114812	0.00379531	8.04157	utr3
	Solyc01g066840.3	SL3.0ch01	74869778	74869878	101	+	1.07533	0.000955919	0.0031527	8.3092	utr5		Solyc01g015020.3	SL3.0ch01	16536415	16536962	548	+	1.90862	3.51101e-14	9.39536e-13	39.9531	utr5
	Solyc01g066840.3	SL3.0ch01	74870421	74871588	1168	+	1.66397	4.04117e-12	4.71007e-11	34.3055	utr3		Solyc01g017460.2	SL3.0ch01	23866477	23867056	580	+	1.53904	0.00627385	0.0154066	6.02031	cds
	Solyc01g067390.3	SL3.0ch01	75688523	75689116	594	+	1.08623	2.22326e-12	2.65413e-11	35.133	cds		Solyc01g020200.1	SL3.0ch01	27789943	27790492	550	+	2.56315	5.38298e-06	3.45821e-05	14.8196	cds
	Solyc01g067390.3	SL3.0ch01	75689549	75689698	150	+	1.12234	3.8057e-07	2.5332e-06	18.5906	cds		Solyc01g028900.3	SL3.0ch01	40723490	40727641	4152	+	1.35227	6.8291e-09	8.06191e-08	23.5643	utr3
	Solyc01g067530.3	SL3.0ch01	76086180	76086622	443	+	1.17149	2.86665e-05	0.000136544	12.8383	cds		Solyc01g028810.3	SL3.0ch01	41290059	41290844	786	+	1.1594	8.90938e-11	1.43495e-09	29.3763	cds
	Solyc01g067530.3	SL3.0ch01	76086747	76089032	2286	+	1.2783	0.000396089	0.00145485	9.42491	cds		Solyc01g028810.3	SL3.0ch01	41292696	41292769	74	+	1.42107	0.000535894	0.00199354	8.97046	utr3
	Solyc01g067640.3	SL3.0ch01	76322147	76322222	76	+	1.09954	8.5225e-05	0.000369545	11.402	utr5		Solyc01g044360.3	SL3.0ch01	43205039	43205304	266	+	1.06965	0.00826885	0.0192528	5.69879	cds
	Solyc01g067640.3	SL3.0ch01	76327048	76327348	301	+	1.14211	0.000378887	0.00139764	9.48279	utr3		Solyc01g056780.3	SL3.0ch01	56537266	56537341	76	+	1.25916	0.00323744	0.00901343	6.79371	utr3
	Solyc01g068070.3	SL3.0ch01	76921452	76921852	401	+	2.08164	0.000306231	0.0011586	9.7534	cds		Solyc01g057040.3	SL3.0ch01	57952479	57952880	402	+	2.39827	0.00183857	0.00561157	7.47738	cds
	Solyc01g068450.3	SL3.0ch01	77513816	77514241	426	+	1.32856	8.4684e-08	6.14369e-07	20.6344	utr3		Solyc01g057040.3	SL3.0ch01	57956690	57956887	198	+	2.82141	7.25988e-07	5.7202e-06	17.4155	utr3
	Solyc01g079235.1	SL3.0ch01	78187114	78187575	462	+	1.09297	9.61835e-08	6.94004e-07	20.4586	cds		Solyc01g057210.3	SL3.0ch01	59820068	59821770	1703	+	1.01721	0.000127074	0.000577708	10.7574	utr3
	Solyc01g079240.3	SL3.0ch01	78193484	78193634	151	+	1.04188	0.00335493	0.00918204	6.76697	utr5		Solyc01g057260.3	SL3.0ch01	60238801	60240512	1712	+	1.45057	0.000643671	0.00232832	8.74649	cds
	Solyc01g079240.3	SL3.0ch01	78197936	78198210	275	+	1.01052	3.01205e-08	2.30183e-07	22.0507	cds		Solyc01g057520.3	SL3.0ch01	61254996	61256647	1652	+	1.7244	0.00373984	0.0101535	6.62189	cds
	Solyc01g079350.3	SL3.0ch01	78306524	78307416	893	+	1.2519	6.63271e-13	8.43764e-12	36.7863	cds		Solyc01g057760.3	SL3.0ch01	63617576	63617976	401	+	1.19913	4.20139e-06	2.78142e-05	15.1338	cds
	Solyc01g079510.3	SL3.0ch01	78436975	78437397	423	+	1.08328	0.00215753	0.00632195	7.30542	cds		Solyc01g057760.3	SL3.0ch01	63618556	63619277	722	+	1.70291	8.00504e-06	4.92859e-05	14.3085	cds
	Solyc01g079520.3	SL3.0ch01	78446596	78447753	1158	+	1.53241	0.00291648	0.00815264	6.93852	cds		Solyc01g057830.3	SL3.0ch01	64030386	64030661	276	+	1.2569	3.83071e-09	4.75114e-08	24.3272	utr5
	Solyc01g079520.3	SL3.0ch01	78453144	78453344	201	+	1.39037	3.9204e-07	2.60243e-06	18.5517	utr3		Solyc01g058140.3	SL3.0ch01	65437289	65441525	4237	+	1.61205	1.78531e-06	1.28346e-05	16.2496	utr3
	Solyc01g079520.3	SL3.0ch01	78453594	78455856	2263	+	1.83655	6.92233e-14	9.70189e-13	39.9068	utr3		Solyc01g058270.3	SL3.0ch01	65881363	65881708	346	+	1.71235	0.0063137	0.015489	6.01261	cds
	Solyc01g079620.3	SL3.0ch01	78607185	78608103	919	+	1.28578	0.00367994	0.00992462	6.65477	cds		Solyc01g058320.3	SL3.0ch01	66032489	66032714	226	+	1.13676	7.13855e-05	0.000346386	11.4953	cds
	Solyc01g079740.3	SL3.0ch01	78735165	78735587	423	+	3.24016	2.07895e-10	2.0696e-09	28.848	utr3		Solyc01g058320.3	SL3.0ch01	66032739	66032956	218	+	1.49134	0.00398788	0.0106982	6.54649	cds
	Solyc01g079790.3	SL3.0ch01	78782794	78782894	101	+	1.34593	4.95622e-08	3.68162e-07	21.3732	utr5		Solyc01g059930.3	SL3.0ch01	69283360	69283460	101	+	1.15303	0.00210758	0.00628877	7.31301	utr3
	Solyc01g079790.3	SL3.0ch01	78785886	78786736	851	+	1.57484	4.44841e-18	8.81473e-17	53.3329	cds		Solyc01g060030.3	SL3.0ch01	69378792	69379808	1017	+	1.37623	7.9536e-12	1.53635e-10	32.5998	utr5
	Solyc01g079790.3	SL3.0ch01	78786861	78786961	101	+	1.13615	0.00123333	0.00393093	7.99092	utr3		Solyc01g065680.2	SL3.0ch01	72054777	72054827	51	+	1.15508	0.00421229	0.0111726	6.48389	cds
	Solyc01g080180.3	SL3.0ch01	79250635	79250860	226	+	2.07213	0.00237179	0.00685621	7.18837	utr5		Solyc01g066440.3	SL3.0ch01	74153144	74153652	509	+	1.71156	0.002164	0.006432	7.28052	utr5
	Solyc01g080220.3	SL3.0ch01	79289756	79289806	51	+	1.73081	0.000152121	0.000624037	10.6461	utr3		Solyc01g066840.3	SL3.0ch01	74870396	74871588	1193	+	1.62975	3.55933e-11	6.16077e-10	30.5962	utr3
	Solyc01g080430.3	SL3.0ch01	79522397	79522922	526	+	2.10015	4.38973e-43	3.32164e-41	134.467	cds		Solyc01g066940.3	SL3.0ch01	75031081	75031481	401	+	1.37703	0.000706278	0.00251657	8.63432	utr3
	Solyc01g080460.3	SL3.0ch01	79557815	79558232	418	+	2.01348	8.46071e-29	3.33946e-27	87.9524	utr3		Solyc01g067390.3	SL3.0ch01	75689648	75689698	51	+	1.07207	2.76728e-05	0.000149268	12.7098	cds
	Solyc01g080510.3	SL3.0ch01	79612090	79612365	276	+	1.1355	0.000387624	0.00142699	9.45281	utr5		Solyc01g067600.3	SL3.0ch01	76253412	76253662	251	+	1.31857	1.42118e-06	1.04861e-05	16.5412	cds
	Solyc01g080640.3	SL3.0ch01	79748628	79748803	176	+	1.27397	0.000230484	0.000899274	10.119	utr3		Solyc01g067600.3	SL3.0ch01	76253687	76254252	566	+	1.27798	1.63707e-07	1.46942e-06	19.3763	cds
	Solyc01g080670.3	SL3.0ch01	79769899	79770499	601	+	1.22042	5.24402e-07	3.4235e-06	18.1561	utr5		Solyc01g067640.3	SL3.0ch01	76322072	76322247	176	+	1.20756	9.49691e-05	0.000446915	11.1277	utr5
	Solyc01g080700.3	SL3.0ch01	79805088	79806255	1168	+	1.77428	0.00249893	0.00716418	7.12498	cds		Solyc01g067640.3	SL3.0ch01	76327073	76327373	301	+	1.32536	0.00319243	0.00890983	6.81039	utr3
	Solyc01g080810.3	SL3.0ch01	79967371	79967421	51	+	1.10861	0.000268207	0.00102941	9.92397	cds		Solyc01g067710.3	SL3.0ch01	76466624	76467024	401	+	1.40555	0.00490188	0.0126325	6.30671	utr3
	Solyc01g080810.3	SL3.0ch01	79967446	79967596	151	+	1.09232	0.0018118	0.00547818	7.51209	utr3		Solyc01g067740.3	SL3.0ch01	76498969	76499094	126	+	1.0036	0.00940396	0.021317	5.55185	utr3
	Solyc01g080900.3	SL3.0ch01	80097828	80098295	468	+	1.99401	6.34963e-05	0.000282112	11.7914	cds		Solyc01g067790.3	SL3.0ch01	76585222	76585419	198	+	2.10234	0.00402268	0.0107696	6.53689	cds
	Solyc01g081060.3	SL3.0ch01	80242999	80243767	769	+	1.62805	5.64781e-16	9.56852e-15	46.5706	cds		Solyc01g068070.3	SL3.0ch01	76921377	76921802	426	+	1.53441	0.000291	0.00118198	9.72457	cds
	Solyc01g081175.1	SL3.0ch01	80334110	80335437	1328	+	3.43161	1.05281e-10	1.08429e-09	29.7806	cds		Solyc01g068210.3	SL3.0ch01	77128982	77129225	244	+	1.04045	0.00992866	0.0222042	5.49302	utr3
	Solyc01g081190.3	SL3.0ch01	80335805	80338158	2354	+	4.21919	2.34626e-115	1.55749e-112	371.417	utr5		Solyc01g068450.3	SL3.0ch01	77513816	77514266	451	+	1.31845	1.26273e-06	9.41722e-06	16.6963	utr3
	Solyc01g081190.3	SL3.0ch01	80338233	80338729	497	+	1.29172	1.02578e-05	5.3636e-05	14.1864	utr5		Solyc01g068580.3	SL3.0ch01	77599119	77603677	4559	+	1.09738	8.401e-06	5.14835e-05	14.2455	cds
	Solyc01g081250.3	SL3.0ch01	80366353	80366937	585	+	1.25839	0.00986043	0.0222053	5.49295	cds		Solyc01g068580.3	SL3.0ch01	77605391	77605441	51	+	1.08026	0.000131135	0.0005935	10.7185	cds
	Solyc01g081300.3	SL3.0ch01	80388953	80389153	201	+	1.6166	0.000491624	0.00176492	9.14618	utr5		Solyc01g079235.1	SL3.0ch01	78186927	78187339	413	+	1.2623	6.46276e-07	5.14412e-06	17.5686	cds
	Solyc01g081480.3	SL3.0ch01	80541229	80541279	51	+	1.30617	0.0046065	0.0119466	6.38726	cds		Solyc01g079240.3	SL3.0ch01	78193484	78193734	251	+	1.05146	0.00107593	0.00359474	8.1199	utr5
	Solyc01g081480.3	SL3.0ch01	80541454	80541504	51	+	1.62561	0.00813429	0.0189705	5.7201	utr3		Solyc01g079350.3	SL3.0ch01	78306724	78307416	693	+	1.24695	8.73241e-10	1.20408e-08	26.3075	cds
	Solyc01g081500.3	SL3.0ch01	80554714	80555114	401	+	1.13782	4.38114e-12	5.09818e-11	34.1912	cds		Solyc01g079510.3	SL3.0ch01	78437075	78437175	101	+	1.02749	3.1487e-05	0.000167655	12.5422	cds
	Solyc01g081570.3	SL3.0ch01	80620096	80620755	660	+	2.48684	2.69954e-38	1.67762e-36	118.843	cds		Solyc01g079510.3	SL3.0ch01	78440204	78440454	251	+	1.08452	0.00739185	0.0175759	5.83026	utr3
	Solyc01g073695.1	SL3.0ch01	80955767	80956500	734	+	1.57517	3.94903e-05	0.000183667	12.4106	cds		Solyc01g079520.3	SL3.0ch01	78453169	78453219	51	+	1.31226	0.000362827	0.00142742	9.45237	utr3
	Solyc01g073750.3	SL3.0ch01	81031871	81032121	251	+	1.20815	0.00093814	0.00310108	8.33301	utr3		Solyc01g079520.3	SL3.0ch01	78453594	78455856	2263	+	1.48666	5.47798e-06	3.51135e-05	14.7976	utr3
	Solyc01g073910.3	SL3.0ch01	81131116	81131441	326	+	2.00797	1.8502e-05	9.18748e-05	13.41	utr5		Solyc01g079620.3	SL3.0ch01	78607978	78608253	276	+	1.24598	1.58133e-05	9.06558e-05	13.4292	utr3
	Solyc01g073950.3	SL3.0ch01	81180853	81180903	51	+	1.10914	0.00301122	0.00836839	6.90083	cds		Solyc01g079740.3	SL3.0ch01	78735115	78735587	473	+	2.9051	2.4064e-15	7.6866e-14	43.5646	utr3
	Solyc01g073950.3	SL3.0ch01	81181468	81181768	301	+	1.12877	4.40748e-06	2.47185e-05	15.3041	cds		Solyc01g079790.3	SL3.0ch01	78782819	78782894	76	+	1.22597	4.7983e-05	0.00024481	11.996	utr5
	Solyc01g073950.3	SL3.0ch01	81184087	81184887	801	+	1.91865	7.0886e-31	3.09946e-29	94.7039	utr3		Solyc01g079790.3	SL3.0ch01	78785886	78786736	851	+	1.81072	2.22954e-10	3.36945e-09	28.1448	cds
	Solyc01g074020.3	SL3.0ch01	81224222	81224472	251	+	2.1457	3.48376e-05	0.000163486	12.5785	utr5		Solyc01g079790.3	SL3.0ch01	78786861	78787008	148	+	1.90427	2.90003e-05	0.000155694	12.649	utr3
	Solyc01g086860.3	SL3.0ch01	81663395	81663545	151	+	1.6395	0.00435683	0.0114027	6.45448	utr3		Solyc01g079860.3	SL3.0ch01	78860632	78860682	51	+	1.09464	0.000170997	0.000748435	10.3838	utr3
	Solyc01g086957.1	SL3.0ch01	81738859	81740201	1343	+	1.14181	0.000530752	0.00188855	9.0485	cds		Solyc01g080220.3	SL3.0ch01	79289756	79289931	176	+	1.41359	0.0012875	0.00417399	7.90436	utr3
	Solyc01g086980.3	SL3.0ch01	81775055	81777564	2510	+	2.08712	4.20334e-07	2.77889e-06	18.4571	cds		Solyc01g080240.3	SL3.0ch01	79317555	79317605	51	+	1.08824	0.0029664	0.00838402	6.89814	cds
	Solyc01g086980.3	SL3.0ch01	81783003	81783403	401	+	1.71923	2.89394e-08	2.21389e-07	22.1069	utr3		Solyc01g080280.3	SL3.0ch01	79388620	79388795	176	+	1.11729	0.000903246	0.00310613	8.33067	utr3
	Solyc01g087020.2	SL3.0ch01	81818056	81818181	126	+	2.31743	0.00277094	0.00781183	7.00012	utr5		Solyc01g080430.3	SL3.0ch01	79522397	79522922	526	+	1.97474	2.86761e-23	2.45941e-21	68.4622	cds
	Solyc01g087020.2	SL3.0ch01	81818206	81818256	51	+	2.47201	0.00433923	0.0113607	6.4598	utr5		Solyc01g080460.3	SL3.0ch01	79557667	79558232	566	+	2.27552	1.32592e-19	7.18859e-18	56.949	utr3
	Solyc01g087040.2	SL3.0ch01	81841725	81841800	76	+	1.15549	0.000284003	0.00108179	9.85237	utr3		Solyc01g080830.3	SL3.0ch01	79980856	79980906	51	+	1.06937	0.00249789	0.00724981	7.10784	utr3
	Solyc01g087120.3	SL3.0ch01	81915153	81915278	126	+	1.42246	1.28376e-07	9.14541e-07	20.0604	utr5		Solyc01g080900.3	SL3.0ch01	80097853	80098270	418	+	1.27716	0.000288919	0.00117576	9.73219	cds
	Solyc01g087240.3	SL3.0ch01	82059740	82059790	51	+	1.85492	0.00569947	0.0142404	6.13387	utr3		Solyc01g081060.3	SL3.0ch01	80243163	80243767	605	+	1.31956	2.06309e-08	2.22567e-07	22.0993	cds
	Solyc01g087470.3	SL3.0ch01	82310859	82311891	1033	+	3.25254	7.11301e-20	1.60064e-18	59.1161	utr3		Solyc01g081070.3	SL3.0ch01	80257199	80259322	2124	+	1.22352	0.00757799	0.0179216	5.80216	cds
	Solyc01g087490.3	SL3.0ch01	82316139	82316514	376	+	1.90655	5.7829e-18	1.13819e-16	52.9641	cds		Solyc01g081070.3	SL3.0ch01	80272361	80272536	176	+	3.21241	0.00055661	0.00206032	8.92291	utr3
	Solyc01g087490.3	SL3.0ch01	82319925	82320075	151	+	1.15206	1.32333e-05	6.78103e-05	13.8481	utr3		Solyc01g081175.1	SL3.0ch01	80334110	80335437	1328	+	2.12143	4.13656e-06	2.74273e-05	15.154	cds
	Solyc01g087530.3	SL3.0ch01	82347189	82348697	1509	+	2.73668	1.28024e-05	6.57869e-05	13.8918	cds		Solyc01g081190.3	SL3.0ch01	80335805	80338158	2354	+	4.34795	2.24925e-57	3.50739e-54	177.574	utr5
	Solyc01g087560.3	SL3.0ch01	82387016	82387682	667	+	1.35936	7.35307e-09	6.04301e-08	23.9802	cds		Solyc01g081190.3	SL3.0ch01	80338233	80338729	497	+	2.45231	4.63806e-14	1.23153e-12	39.5627	utr5
	Solyc01g087620.3	SL3.0ch01	82457307	82457407	101	+	1.29673	0.00508942	0.012991	6.26635	utr3		Solyc01g081190.3	SL3.0ch01	80339519	80339719	201	+	1.32567	0.000419152	0.00161385	9.27528	utr3
	Solyc01g087680.3	SL3.0ch01	82485233	82485483	251	+	1.41595	0.00170258	0.00519199	7.5895	utr5		Solyc01g081300.3	SL3.0ch01	80388953	80389153	201	+	1.41829	1.97242e-06	1.40269e-05	16.1214	utr5
	Solyc01g087720.3	SL3.0ch01	82507363	82508198	836	+	1.33912	0.0016332	0.00500447	7.64257	cds		Solyc01g081300.3	SL3.0ch01	80395654	80395779	126	+	2.3072	0.00243454	0.00709714	7.13855	utr3
	Solyc01g087730.3	SL3.0ch01	82538564	82538700	137	+	1.54079	6.21307e-07	4.01486e-06	17.9262	utr3		Solyc01g081480.3	SL3.0ch01	80535922	80536247	326	+	1.24547	0.00156316	0.00490538	7.67142	utr5
	Solyc01g087780.2	SL3.0ch01	82561104	82561529	426	+	1.75301	2.6675e-07	1.80436e-06	19.0801	utr3		Solyc01g081500.3	SL3.0ch01	80554714	80555114	401	+	1.39466	1.7734e-14	4.96234e-13	40.874	cds
	Solyc01g087800.2	SL3.0ch01	82569088	82569188	101	+	1.17596	0.00132963	0.00420664	7.89312	cds		Solyc01g081510.3	SL3.0ch01	80563276	80563326	51	+	1.14308	0.00253679	0.0073479	7.08845	cds
	Solyc01g087890.3	SL3.0ch01	82634598	82634823	226	+	1.36827	0.00872325	0.0200974	5.63685	cds		Solyc01g081570.3	SL3.0ch01	80620096	80620780	685	+	2.41961	2.05493e-17	8.61815e-16	50.0435	cds
	Solyc01g088020.3	SL3.0ch01	82744242	82744517	276	+	1.40942	0.000593507	0.00208108	8.90845	utr5		Solyc01g073695.1	SL3.0ch01	80955942	80956511	570	+	1.62195	0.000317773	0.00127354	9.61694	cds
	Solyc01g088020.3	SL3.0ch01	82755094	82755892	799	+	1.18603	0.00148471	0.00462415	7.7566	cds		Solyc01g073750.3	SL3.0ch01	81031721	81032121	401	+	2.05742	4.75725e-09	5.79965e-08	24.0395	utr3
	Solyc01g088100.3	SL3.0ch01	82835418	82835856	439	+	1.4518	4.95116e-13	6.39317e-12	37.1866	utr5		Solyc01g073890.3	SL3.0ch01	81096662	81101595	4934	+	1.9017	0.00344539	0.00949684	6.71834	cds
	Solyc01g088100.3	SL3.0ch01	82838111	82839665	1555	+	3.23938	1.71616e-90	5.01257e-88	290.004	utr3		Solyc01g073910.3	SL3.0ch01	81131116	81131441	326	+	1.77632	9.68758e-05	0.000454516	11.1034	utr5
	Solyc01g088245.1	SL3.0ch01	82930862	82931112	251	+	2.00093	3.63398e-05	0.000170262	12.52	utr5		Solyc01g073950.3	SL3.0ch01	81181443	81181793	351	+	1.15703	2.191e-07	1.9204e-06	18.9902	cds
	Solyc01g088250.3	SL3.0ch01	82939136	82939847	712	+	1.84208	4.09318e-16	7.04086e-15	47.0132	utr5		Solyc01g073950.3	SL3.0ch01	81184162	81184812	651	+	1.78038	1.98981e-14	5.54979e-13	40.7126	utr3
	Solyc01g088370.3	SL3.0ch01	83010361	83010411	51	+	1.3644	0.000474609	0.00171098	9.19096	utr5		Solyc01g074020.3	SL3.0ch01	81224222	81224397	176	+	1.93612	2.74043e-05	0.000148146	12.7207	utr5
	Solyc01g088450.2	SL3.0ch01	83126257	83126691	435	+	1.66426	0.00290484	0.00812531	6.94336	utr3		Solyc01g086950.3	SL3.0ch01	81725580	81725905	326	+	1.22635	0.0011674	0.00384861	8.02145	cds
	Solyc01g088470.3	SL3.0ch01	83138763	83138888	126	+	1.13233	0.000165783	0.000673648	10.5357	utr3		Solyc01g086957.1	SL3.0ch01	81738859	81741793	2935	+	1.19046	0.00155855	0.00489512	7.67444	cds
	Solyc01g088660.3	SL3.0ch01	83297142	83297991	850	+	2.83433	3.07984e-52	3.25928e-50	164.392	utr3		Solyc01g086980.3	SL3.0ch01	81775055	81777539	2485	+	2.09632	8.99182e-10	1.23587e-08	26.2699	cds
	Solyc01g088680.3	SL3.0ch01	83312762	83313037	276	+	1.82052	0.00199905	0.00594342	7.39449	utr3		Solyc01g086980.3	SL3.0ch01	81783003	81783403	401	+	2.18241	1.68252e-12	3.57182e-11	34.7046	utr3
	Solyc01g088790.2	SL3.0ch01	83406771	83410009	3239	+	1.25475	2.13671e-08	1.65981e-07	22.5225	utr3		Solyc01g086990.3	SL3.0ch01	81798225	81798300	76	+	1.216	0.00192667	0.00583889	7.42009	utr3
	Solyc01g088800.3	SL3.0ch01	83411235	83411710	476	+	1.20395	1.42507e-10	1.44525e-09	29.366	cds		Solyc01g087040.2	SL3.0ch01	81841725	81841800	76	+	1.78202	0.000165515	0.000727039	10.4257	utr3
	Solyc01g090210.3	SL3.0ch01	83734617	83734667	51	+	1.28726	0.000307395	0.0011624	9.74867	utr3		Solyc01g087120.3	SL3.0ch01	81915153	81915278	126	+	1.33848	5.75514e-06	3.66845e-05	14.7345	utr5
	Solyc01g090400.3	SL3.0ch01	83961048	83961874	827	+	2.02657	4.08099e-08	3.05635e-07	21.6417	cds		Solyc01g087160.2	SL3.0ch01	81979111	81979161	51	+	1.04005	0.00997443	0.022263	5.48921	utr3
	Solyc01g090470.3	SL3.0ch01	84028796	84029715	920	+	1.18369	1.80945e-07	1.26618e-06	19.5911	cds		Solyc01g087470.3	SL3.0ch01	82310859	82311891	1033	+	3.46779	1.95371e-16	7.238e-15	46.9733	utr3
	Solyc01g090550.3	SL3.0ch01	84080467	84083039	2573	+	1.20372	0.0003235	0.00121652	9.68302	utr5		Solyc01g087490.3	SL3.0ch01	82316139	82316489	351	+	1.72131	5.69884e-16	1.99088e-14	45.5136	cds
	Solyc01g090560.3	SL3.0ch01	84103763	84104263	501	+	3.74718	2.83189e-60	3.86513e-58	190.721	cds		Solyc01g087490.3	SL3.0ch01	82317139	82317414	276	+	1.1953	0.000776853	0.00273229	8.51568	cds
	Solyc01g090670.3	SL3.0ch01	84201262	84201687	426	+	1.12625	2.08813e-05	0.000102195	13.2564	utr3		Solyc01g087490.3	SL3.0ch01	82319975	82320025	51	+	1.32396	7.88357e-05	0.000378469	11.3675	utr3
	Solyc01g090690.3	SL3.0ch01	84202979	84203279	301	+	1.41786	2.25383e-05	0.000109607	13.1554	utr5		Solyc01g087530.3	SL3.0ch01	82347189	82348697	1509	+	2.14819	0.00035288	0.00139341	9.48717	cds
	Solyc01g090730.3	SL3.0ch01	84243984	84244184	201	+	1.18865	0.00374142	0.0100626	6.63486	cds		Solyc01g087560.3	SL3.0ch01	82386920	82387632	713	+	1.34479	2.68887e-07	2.31537e-06	18.7203	cds
	Solyc01g090730.3	SL3.0ch01	84245417	84247011	1595	+	1.02788	0.00983873	0.0221667	5.49546	cds		Solyc01g087620.3	SL3.0ch01	82457332	82457432	101	+	1.12082	0.00880488	0.0202206	5.62803	utr3
	Solyc01g090750.3	SL3.0ch01	84286837	84286972	136	+	1.70773	0.00140204	0.0043929	7.83061	utr3		Solyc01g087650.3	SL3.0ch01	82473940	82474140	201	+	1.25814	0.00561579	0.0141077	6.14737	utr3
	Solyc01g090850.3	SL3.0ch01	84440284	84440359	76	+	1.18925	0.00686546	0.0165124	5.92031	cds		Solyc01g087720.3	SL3.0ch01	82507338	82508499	1162	+	1.52983	1.93796e-11	3.52512e-10	31.4016	cds
	Solyc01g090850.3	SL3.0ch01	84440384	84440434	51	+	1.04843	0.00588829	0.0146246	6.09546	cds		Solyc01g087730.3	SL3.0ch01	82538514	82538700	187	+	1.23517	3.59888e-07	3.01571e-06	18.3391	utr3
	Solyc01g090860.3	SL3.0ch01	84444814	84445271	458	+	1.48838	0.00195349	0.00582932	7.42246	utr5		Solyc01g087780.2	SL3.0ch01	82561054	82561479	426	+	1.9118	0.0012283	0.00401774	7.9594	utr3
	Solyc01g090860.3	SL3.0ch01	84445571	84445771	201	+	1.06814	0.00471773	0.0121965	6.35739	cds		Solyc01g088020.3	SL3.0ch01	82744192	82744517	326	+	1.57867	9.08237e-05	0.000429765	11.1842	utr5
	Solyc01g090860.3	SL3.0ch01	84449870	84450609	740	+	1.54863	0.00171104	0.00521562	7.58294	cds		Solyc01g088100.3	SL3.0ch01	82835418	82835831	414	+	1.1127	3.18807e-06	2.16918e-05	15.4925	utr5
	Solyc01g090900.3	SL3.0ch01	84490395	84490507	113	+	1.78922	0.000619569	0.00216205	8.85338	cds		Solyc01g088100.3	SL3.0ch01	82838274	82839665	1392	+	3.11009	1.34953e-30	2.4113e-28	91.7442	utr3
	Solyc01g091340.3	SL3.0ch01	84863671	84865768	2098	+	1.67471	1.24511e-08	1.0002e-07	23.2532	cds		Solyc01g088170.4	SL3.0ch01	82907217	82907317	101	+	1.08443	0.00281949	0.00804302	6.95805	utr5
	Solyc01g091385.1	SL3.0ch01	84897177	84897252	76	+	1.06327	0.00240551	0.0069372	7.17143	utr5		Solyc01g088240.3	SL3.0ch01	82929890	82930098	209	+	2.03158	0.000790715	0.00277478	8.49341	cds
	Solyc01g091460.3	SL3.0ch01	84944283	84944558	276	+	1.33947	0.00176797	0.00536005	7.54354	cds		Solyc01g088245.1	SL3.0ch01	82930862	82931112	251	+	1.19707	0.00681874	0.0164226	5.92817	utr5
	Solyc01g091830.3	SL3.0ch01	85258068	85259163	1096	+	1.67416	0.000316374	0.00119326	9.71087	cds		Solyc01g088250.3	SL3.0ch01	82939136	82939872	737	+	1.37045	2.15613e-06	1.51948e-05	16.0061	utr5
	Solyc01g094210.2	SL3.0ch01	85646776	85647220	445	+	1.12613	3.32347e-05	0.000156517	12.6414	utr5		Solyc01g088450.2	SL3.0ch01	83126257	83126666	410	+	1.91864	0.00102914	0.00346201	8.17417	utr3
	Solyc01g094340.3	SL3.0ch01	85735705	85735955	251	+	1.30148	7.06192e-11	7.41426e-10	30.329	cds		Solyc01g088470.3	SL3.0ch01	83138763	83138888	126	+	1.06187	0.000668847	0.00240552	8.69943	utr3
	Solyc01g094360.3	SL3.0ch01	85756235	85756898	664	+	1.84262	2.15176e-49	2.02737e-47	155.111	utr3		Solyc01g088600.3	SL3.0ch01	83241152	83241327	176	+	1.045	6.71587e-05	0.000328291	11.5727	cds
	Solyc01g094360.3	SL3.0ch01	85757048	85757323	276	+	2.13997	8.58455e-47	7.50712e-45	146.579	utr3		Solyc01g088660.3	SL3.0ch01	83297142	83297991	850	+	2.66239	2.79623e-31	5.36166e-29	93.9132	utr3
	Solyc01g094360.3	SL3.0ch01	85757373	85757573	201	+	1.91766	1.23798e-15	2.02911e-14	45.4861	utr3		Solyc01g088680.3	SL3.0ch01	83313237	83313487	251	+	1.83841	0.00399694	0.0107096	6.54495	utr3
	Solyc01g094420.3	SL3.0ch01	85792359	85793326	968	+	1.51987	1.57338e-05	7.93151e-05	13.622	cds		Solyc01g088760.3	SL3.0ch01	83390360	83390610	251	+	1.20021	0.00130229	0.00421395	7.89061	utr5
	Solyc01g094485.1	SL3.0ch01	85824004	85824483	480	+	2.63229	4.51809e-16	7.72625e-15	46.8792	cds		Solyc01g088780.3	SL3.0ch01	83398142	83404856	6715	+	1.32382	0.00444367	0.0116762	6.42028	utr3
	Solyc01g094510.2	SL3.0ch01	85833493	85833568	76	+	1.4496	0.00991782	0.0223002	5.4868	utr3		Solyc01g088790.2	SL3.0ch01	83406771	83406846	76	+	1.13631	2.92583e-08	3.07141e-07	21.6346	utr3
	Solyc01g094550.3	SL3.0ch01	85857786	85857927	142	+	1.05972	0.00966011	0.0218516	5.51612	cds		Solyc01g088800.3	SL3.0ch01	83411460	83411510	51	+	1.18194	3.192e-06	2.17099e-05	15.4913	cds
	Solyc01g094550.3	SL3.0ch01	85862923	85863398	476	+	1.2857	6.95805e-06	3.76493e-05	14.697	utr3		Solyc01g088820.2	SL3.0ch01	83421339	83421389	51	+	1.10569	0.000611267	0.00222755	8.81033	cds
	Solyc01g094630.3	SL3.0ch01	85944566	85949724	5159	+	2.3845	7.79927e-23	2.17783e-21	68.6376	utr3		Solyc01g090040.3	SL3.0ch01	83602216	83605591	3376	+	1.64202	0.000978176	0.00332448	8.23265	utr3
	Solyc01g094630.3	SL3.0ch01	85952286	85952461	176	+	4.48521	1.15955e-06	7.19985e-06	17.0836	utr3		Solyc01g090200.3	SL3.0ch01	83723280	83724273	994	+	1.41322	2.40099e-05	0.000131537	12.8922	cds
	Solyc01g094630.3	SL3.0ch01	85952486	85952561	76	+	5.07425	7.07978e-06	3.82229e-05	14.6752	utr3		Solyc01g090210.3	SL3.0ch01	83734592	83734667	76	+	1.15162	0.00175994	0.00542077	7.52729	utr3
	Solyc01g094660.3	SL3.0ch01	85986763	85987163	401	+	1.12695	0.00564199	0.0141233	6.14577	cds		Solyc01g090260.4	SL3.0ch01	83800847	83801097	251	+	1.24289	0.00565438	0.0141849	6.1395	utr3
	Solyc01g094800.3	SL3.0ch01	86092970	86093145	176	+	1.34041	0.00105289	0.00342842	8.18824	cds		Solyc01g090390.1	SL3.0ch01	83959424	83959724	301	+	1.02306	0.00600737	0.0148973	6.06881	cds
	Solyc01g094800.3	SL3.0ch01	86093728	86093903	176	+	1.19301	0.00277183	0.00781183	7.00012	cds		Solyc01g090400.3	SL3.0ch01	83961048	83961824	777	+	1.85478	6.56512e-06	4.12345e-05	14.5658	cds
	Solyc01g094800.3	SL3.0ch01	86094420	86095020	601	+	1.73804	9.13766e-14	1.2661e-12	39.5228	utr3		Solyc01g090470.3	SL3.0ch01	84028796	84030256	1461	+	1.27293	2.55308e-11	4.53813e-10	31.0372	cds
	Solyc01g094880.3	SL3.0ch01	86166861	86167161	301	+	1.47084	8.14758e-05	0.00035508	11.4596	utr3		Solyc01g090550.3	SL3.0ch01	84080492	84082889	2398	+	1.04487	0.000937336	0.00320537	8.28529	utr5
	Solyc01g094940.3	SL3.0ch01	86218555	86218605	51	+	1.13952	0.00568785	0.0142186	6.13607	cds		Solyc01g090550.3	SL3.0ch01	84084682	84085342	661	+	1.19454	6.20291e-06	3.91891e-05	14.6392	cds
	Solyc01g094950.3	SL3.0ch01	86229960	86230035	76	+	1.02264	0.00239539	0.00691486	7.17608	utr3		Solyc01g090560.3	SL3.0ch01	84103763	84104188	426	+	3.79646	1.09085e-22	8.82608e-21	66.6187	cds
	Solyc01g094990.2	SL3.0ch01	86250290	86250404	115	+	2.90231	0.000420546	0.00153503	9.34752	utr3		Solyc01g090690.3	SL3.0ch01	84203004	84203079	76	+	1.11957	0.000664546	0.00239273	8.70713	utr5
	Solyc01g095070.3	SL3.0ch01	86311530	86313627	2098	+	1.69095	8.18566e-31	3.55784e-29	94.5049	cds		Solyc01g090690.3	SL3.0ch01	84213415	84213507	93	+	1.37051	3.15505e-06	2.14927e-05	15.5058	cds
	Solyc01g095150.3	SL3.0ch01	86400621	86401785	1165	+	2.02111	1.2353e-26	4.34708e-25	80.9282	utr3		Solyc01g090750.3	SL3.0ch01	84286662	84286972	311	+	1.50571	2.93653e-05	0.000157456	12.6328	utr3
	Solyc01g095200.3	SL3.0ch01	86423159	86423524	366	+	1.60418	8.59625e-16	1.42335e-14	45.9977	utr3		Solyc01g090860.3	SL3.0ch01	84444764	84445164	401	+	2.17812	1.03802e-07	9.76695e-07	19.9656	utr5
	Solyc01g095270.3	SL3.0ch01	86469883	86470208	326	+	1.03379	0.00205976	0.00609418	7.35835	utr3		Solyc01g090860.3	SL3.0ch01	84449870	84450609	740	+	1.60761	1.13999e-08	1.28273e-07	22.8943	cds
	Solyc01g095300.3	SL3.0ch01	86500496	86501308	813	+	3.20018	2.33764e-74	4.87698e-72	236.893	cds		Solyc01g090900.3	SL3.0ch01	84490395	84490507	113	+	2.57038	5.42646e-06	3.48104e-05	14.8101	cds
	Solyc01g095305.1	SL3.0ch01	86503727	86503902	176	+	1.05737	0.00785615	0.0184604	5.75942	cds		Solyc01g091340.3	SL3.0ch01	84863646	84865743	2098	+	1.49235	1.23081e-10	1.94761e-09	28.9357	cds
	Solyc01g095320.3	SL3.0ch01	86507050	86507300	251	+	1.06049	2.16355e-07	1.4883e-06	19.3579	cds		Solyc01g091385.1	SL3.0ch01	84897977	84898177	201	+	1.108	0.00921709	0.0209766	5.57507	utr5
	Solyc01g095320.3	SL3.0ch01	86508250	86508700	451	+	1.76664	9.58386e-34	4.8263e-32	104.031	cds		Solyc01g091460.3	SL3.0ch01	84944258	84944558	301	+	1.58571	7.95756e-06	4.90464e-05	14.3155	cds
	Solyc01g095390.3	SL3.0ch01	86539524	86540024	501	+	2.41732	2.09818e-07	1.45016e-06	19.3954	cds		Solyc01g091610.1	SL3.0ch01	85069895	85071831	1937	+	1.59505	0.00458079	0.0119576	6.38593	cds
	Solyc01g095560.3	SL3.0ch01	86650834	86651059	226	+	1.1681	0.005414	0.0136769	6.19212	utr3		Solyc01g091830.3	SL3.0ch01	85258043	85259163	1121	+	1.84362	7.15849e-05	0.000347157	11.4921	cds
	Solyc01g095590.3	SL3.0ch01	86683839	86684487	649	+	1.04739	0.00600678	0.0148482	6.07357	utr5		Solyc01g091840.3	SL3.0ch01	85267272	85267672	401	+	3.44629	1.91584e-06	1.3687e-05	16.1568	utr5
	Solyc01g095590.3	SL3.0ch01	86685512	86685637	126	+	1.78653	0.00966492	0.0218516	5.51612	cds		Solyc01g091850.3	SL3.0ch01	85272664	85272989	326	+	2.03837	0.00080417	0.00281334	8.4735	utr3
	Solyc01g095590.3	SL3.0ch01	86685662	86685933	272	+	1.77331	0.00475177	0.0122692	6.34881	cds		Solyc01g091950.3	SL3.0ch01	85367943	85368243	301	+	1.86205	0.00189945	0.00576558	7.43832	utr3
	Solyc01g095610.3	SL3.0ch01	86696667	86697310	644	+	2.10179	0.00242505	0.00698529	7.16146	cds		Solyc01g094210.2	SL3.0ch01	85646726	85647245	520	+	1.22213	0.000641571	0.00232219	8.7503	utr5
	Solyc01g095710.3	SL3.0ch01	86772713	86773645	933	+	1.50324	0.00153697	0.00477167	7.71129	utr5		Solyc01g094340.3	SL3.0ch01	85735730	85736005	276	+	1.11004	7.45373e-07	5.86486e-06	17.3795	cds
	Solyc01g095710.3	SL3.0ch01	86779426	86779776	351	+	1.86125	2.66627e-05	0.000128086	12.9306	cds		Solyc01g094340.3	SL3.0ch01	85736280	85736505	226	+	1.11215	2.55122e-08	2.70297e-07	21.819	utr3
	Solyc01g095900.3	SL3.0ch01	86917319	86919016	1698	+	1.93357	3.28037e-09	2.82135e-08	25.079	cds		Solyc01g094360.3	SL3.0ch01	85756210	85756898	689	+	1.83987	1.5673e-14	4.45097e-13	41.0309	utr3
	Solyc01g095900.3	SL3.0ch01	86926475	86926725	251	+	1.07162	2.05777e-05	0.000101016	13.2731	cds		Solyc01g094360.3	SL3.0ch01	85757048	85757323	276	+	2.22101	2.16998e-19	1.13828e-17	56.2859	utr3
	Solyc01g096080.3	SL3.0ch01	87069032	87069082	51	+	1.12488	0.000705785	0.00242296	8.68901	cds		Solyc01g094360.3	SL3.0ch01	85757373	85757573	201	+	1.94494	9.2509e-09	1.06212e-07	23.1666	utr3
	Solyc01g096250.2	SL3.0ch01	87210455	87210905	451	+	1.20319	0.00171243	0.00521768	7.58238	utr5		Solyc01g094410.3	SL3.0ch01	85787635	85787710	76	+	1.1232	0.00368546	0.0100232	6.64051	cds
	Solyc01g096250.2	SL3.0ch01	87211030	87211380	351	+	1.71939	5.48231e-08	4.05386e-07	21.2342	cds		Solyc01g094420.3	SL3.0ch01	85792384	85793401	1018	+	1.38511	1.88665e-05	0.000105757	13.207	cds
	Solyc01g096370.3	SL3.0ch01	87325590	87325690	101	+	1.04398	0.00373088	0.0100379	6.6384	cds		Solyc01g094485.1	SL3.0ch01	85823954	85824558	605	+	2.50576	4.7278e-23	3.97529e-21	67.7694	cds
	Solyc01g096390.3	SL3.0ch01	87369132	87370391	1260	+	2.50764	1.65654e-32	7.77883e-31	100.02	utr3		Solyc01g094550.3	SL3.0ch01	85862623	85862898	276	+	1.19138	0.00325305	0.00904661	6.78841	utr3
	Solyc01g096450.3	SL3.0ch01	87419110	87419360	251	+	1.82853	7.96712e-06	4.25262e-05	14.5213	utr5		Solyc01g094550.3	SL3.0ch01	85862923	85863298	376	+	1.53188	8.61277e-08	8.23035e-07	20.2125	utr3
	Solyc01g096530.3	SL3.0ch01	87481472	87482731	1260	+	1.16687	0.00905844	0.0207383	5.59156	cds		Solyc01g094550.3	SL3.0ch01	85863398	85863623	226	+	1.85825	0.000127572	0.000579358	10.7533	utr3
	Solyc01g096570.3	SL3.0ch01	87523307	87525178	1872	+	1.03116	0.000903141	0.00300102	8.38033	cds		Solyc01g094630.3	SL3.0ch01	85944541	85949699	5159	+	2.11007	7.50422e-11	1.22125e-09	29.609	utr3
	Solyc01g096660.3	SL3.0ch01	87573104	87573204	101	+	1.15582	1.18109e-09	1.07736e-08	26.4679	cds		Solyc01g094630.3	SL3.0ch01	85952261	85952761	501	+	4.92285	1.41671e-12	3.06828e-11	34.9238	utr3
	Solyc01g096800.3	SL3.0ch01	87674125	87675563	1439	+	1.57618	2.57201e-14	3.77124e-13	41.27	cds		Solyc01g094680.3	SL3.0ch01	85997160	85997435	276	+	1.51821	0.00191572	0.00580879	7.42755	utr5
	Solyc01g096920.3	SL3.0ch01	87798215	87802980	4766	+	2.05663	3.3129e-08	2.51595e-07	21.9224	cds		Solyc01g094720.3	SL3.0ch01	86033639	86033839	201	+	1.07602	0.00936989	0.0212567	5.55594	utr3
	Solyc01g096920.3	SL3.0ch01	87803130	87803180	51	+	1.07555	0.00990779	0.0222914	5.48737	cds		Solyc01g094800.3	SL3.0ch01	86087862	86087912	51	+	1.16965	2.86856e-05	0.000154246	12.6625	cds
	Solyc01g096930.3	SL3.0ch01	87810053	87810817	765	+	1.2817	0.00571337	0.0142629	6.13159	cds		Solyc01g094800.3	SL3.0ch01	86092920	86093170	251	+	1.68755	1.8448e-06	1.3207e-05	16.2083	cds
	Solyc01g097120.3	SL3.0ch01	87966920	87967120	201	+	1.6312	3.47033e-10	3.36749e-09	28.1457	cds		Solyc01g094800.3	SL3.0ch01	86093728	86093903	176	+	1.90103	4.30642e-07	3.56506e-06	18.0976	cds
	Solyc01g097140.3	SL3.0ch01	87973664	87976941	3278	+	1.47582	4.27388e-05	0.000197518	12.3057	utr3		Solyc01g094800.3	SL3.0ch01	86094395	86094795	401	+	1.66544	1.24366e-10	1.96613e-09	28.922	cds
	Solyc01g097190.3	SL3.0ch01	88003619	88009232	5614	+	1.28693	4.29312e-05	0.000198219	12.3006	cds		Solyc01g094880.3	SL3.0ch01	86166886	86167186	301	+	1.58677	4.66856e-05	0.000239545	12.0274	utr3
	Solyc01g097220.2	SL3.0ch01	88033343	88033643	301	+	2.13398	0.00153612	0.00477005	7.71178	utr3		Solyc01g094940.3	SL3.0ch01	86218630	86219421	792	+	1.00781	0.00119197	0.00391768	7.99578	cds
	Solyc01g097300.3	SL3.0ch01	88076525	88080417	3893	+	1.20918	1.86263e-08	1.46011e-07	22.7074	cds		Solyc01g094950.3	SL3.0ch01	86229785	86230204	420	+	1.32231	6.52841e-06	4.1034e-05	14.5728	utr3
	Solyc01g097520.3	SL3.0ch01	88219884	88220629	746	+	1.03168	0.000107417	0.000455491	11.1003	utr5		Solyc01g095070.3	SL3.0ch01	86311530	86313602	2073	+	1.55509	1.13651e-16	4.36118e-15	47.7042	cds
	Solyc01g097640.3	SL3.0ch01	88297213	88297964	752	+	1.63574	1.93984e-09	1.71798e-08	25.7947	utr3		Solyc01g095150.3	SL3.0ch01	86400671	86401785	1115	+	1.7405	4.42213e-15	1.36426e-13	42.7369	utr3
	Solyc01g097740.3	SL3.0ch01	88337338	88337504	167	+	1.07124	0.000425514	0.001552	9.33166	cds		Solyc01g095200.3	SL3.0ch01	86422516	86423699	1184	+	1.74325	2.09331e-11	3.76775e-10	31.3056	utr3
	Solyc01g097820.3	SL3.0ch01	88403814	88404164	351	+	1.37405	0.00312705	0.0086524	6.85268	utr3		Solyc01g095300.3	SL3.0ch01	86500496	86501308	813	+	3.0208	1.38262e-30	2.44496e-28	91.7242	cds
	Solyc01g098030.3	SL3.0ch01	88518877	88519177	301	+	1.30668	7.32649e-07	4.68664e-06	17.703	cds		Solyc01g095390.3	SL3.0ch01	86538763	86539949	1187	+	2.62479	7.32345e-15	2.16959e-13	42.0676	cds
	Solyc01g098190.3	SL3.0ch01	88661085	88661364	280	+	1.0419	0.000263784	0.00101456	9.94493	cds		Solyc01g095500.3	SL3.0ch01	86617279	86617579	301	+	2.8276	1.1722e-06	8.80356e-06	16.7935	cds
	Solyc01g098250.3	SL3.0ch01	88707632	88708032	401	+	1.10101	0.000436912	0.00158921	9.29748	cds		Solyc01g095580.3	SL3.0ch01	86672064	86672264	201	+	1.12178	0.00450497	0.0118047	6.40449	utr3
	Solyc01g098570.2	SL3.0ch01	88934410	88934660	251	+	1.0562	1.24345e-06	7.66541e-06	16.9932	cds		Solyc01g095680.2	SL3.0ch01	86750773	86750898	126	+	1.03662	0.000525872	0.00196211	8.99338	cds
	Solyc01g098760.3	SL3.0ch01	89078993	89079343	351	+	1.38723	3.87041e-25	1.26168e-23	76.069	cds		Solyc01g095710.3	SL3.0ch01	86772763	86773249	487	+	1.11711	0.00864616	0.0199392	5.64825	utr5
	Solyc01g099120.3	SL3.0ch01	89319591	89319891	301	+	1.98068	0.000466588	0.00168539	9.2127	utr5		Solyc01g095730.3	SL3.0ch01	86811397	86811472	76	+	1.58814	0.00263672	0.00759746	7.04027	utr3
	Solyc01g099510.2	SL3.0ch01	89618143	89618318	176	+	1.2554	0.00646949	0.0157625	5.98736	utr5		Solyc01g095730.3	SL3.0ch01	86813197	86813397	201	+	1.3993	0.00072488	0.00257323	8.6022	utr3
	Solyc01g099680.3	SL3.0ch01	89726487	89726537	51	+	1.20324	0.000135402	0.000562243	10.7965	utr5		Solyc01g095730.3	SL3.0ch01	86813522	86813697	176	+	1.17153	0.00285341	0.00812357	6.94367	utr3
	Solyc01g099740.3	SL3.0ch01	89774189	89777014	2826	+	1.18624	1.21198e-13	1.66039e-12	39.1316	cds		Solyc01g095900.3	SL3.0ch01	86914092	86915463	1372	+	1.05216	0.000694754	0.00248309	8.65365	utr5
	Solyc01g099760.3	SL3.0ch01	89784894	89785312	419	+	1.05366	2.13463e-07	1.47256e-06	19.3732	cds		Solyc01g095900.3	SL3.0ch01	86917319	86919041	1723	+	2.09561	3.61175e-20	2.13629e-18	58.6996	cds
	Solyc01g099890.3	SL3.0ch01	89896065	89897621	1557	+	1.08032	0.00227431	0.00662163	7.2386	utr5		Solyc01g095900.3	SL3.0ch01	86925202	86925277	76	+	1.08784	0.000403226	0.00156235	9.32206	cds
	Solyc01g099890.3	SL3.0ch01	89897646	89898245	600	+	1.02133	0.00337059	0.00921628	6.7616	cds		Solyc01g095900.3	SL3.0ch01	86926500	86926800	301	+	1.17352	1.66381e-06	1.2047e-05	16.341	cds
	Solyc01g099890.3	SL3.0ch01	89901822	89901972	151	+	1.25722	0.00601745	0.014872	6.07125	utr3		Solyc01g096070.3	SL3.0ch01	87059401	87059451	51	+	1.16096	7.06959e-07	5.583e-06	17.4505	cds
	Solyc01g100050.3	SL3.0ch01	90034257	90034332	76	+	1.0699	0.00235281	0.00680675	7.19882	cds		Solyc01g096080.3	SL3.0ch01	87067413	87069182	1770	+	1.10962	0.000243185	0.00101468	9.94476	utr3
	Solyc01g100060.3	SL3.0ch01	90038950	90041538	2589	+	1.24294	1.87716e-22	5.10503e-21	67.4086	utr3		Solyc01g096080.3	SL3.0ch01	87069632	87069957	326	+	1.70692	0.00178933	0.00548665	7.50986	utr3
	Solyc01g100130.3	SL3.0ch01	90103016	90103366	351	+	1.15905	9.40568e-06	4.9535e-05	14.3012	cds		Solyc01g096250.2	SL3.0ch01	87211055	87211355	301	+	1.29419	0.000316887	0.00127059	9.62029	cds
	Solyc01g100130.3	SL3.0ch01	90103816	90104666	851	+	2.4455	3.43589e-40	2.26026e-38	125.057	cds		Solyc01g096290.3	SL3.0ch01	87257158	87257283	126	+	1.64219	0.0022396	0.00662343	7.23821	utr3
	Solyc01g100190.3	SL3.0ch01	90139063	90139213	151	+	3.83035	0.000296644	0.00112554	9.79517	utr3		Solyc01g096390.3	SL3.0ch01	87368957	87370491	1535	+	2.04721	1.35882e-24	1.37105e-22	72.6271	utr3
	Solyc01g100260.3	SL3.0ch01	90206404	90206604	201	+	1.05282	0.000349537	0.00130055	9.58667	cds		Solyc01g096390.3	SL3.0ch01	87373876	87374051	176	+	2.4197	0.000486909	0.00183521	9.08984	utr3
	Solyc01g100310.2	SL3.0ch01	90257165	90257790	626	+	1.95322	8.18031e-12	9.32593e-11	33.32	cds		Solyc01g096390.3	SL3.0ch01	87374076	87374226	151	+	3.60165	9.36759e-05	0.000441313	11.1459	utr3
	Solyc01g100330.3	SL3.0ch01	90275780	90278179	2400	+	1.21151	1.79729e-08	1.41117e-07	22.7566	cds		Solyc01g096450.3	SL3.0ch01	87419110	87419535	426	+	1.52509	5.19277e-06	3.35108e-05	14.865	utr5
	Solyc01g100460.3	SL3.0ch01	90360888	90361038	151	+	1.20259	0.00482757	0.0124211	6.33107	cds		Solyc01g096570.3	SL3.0ch01	87523232	87525303	2072	+	1.07146	0.000375587	0.0014711	9.40889	cds
	Solyc01g100660.3	SL3.0ch01	90521102	90521477	376	+	1.94638	1.52574e-24	4.78154e-23	74.1469	cds		Solyc01g096570.3	SL3.0ch01	87525963	87526013	51	+	1.03555	0.0019458	0.00588336	7.40914	utr3
	Solyc01g100690.3	SL3.0ch01	90539645	90539795	151	+	1.25558	4.48049e-05	0.000205959	12.2454	cds		Solyc01g096660.3	SL3.0ch01	87573104	87573204	101	+	1.11659	8.73259e-06	5.32303e-05	14.1974	cds
	Solyc01g100750.2	SL3.0ch01	90586709	90587184	476	+	2.95191	4.3747e-14	6.18471e-13	40.5564	utr3		Solyc01g096780.3	SL3.0ch01	87668191	87670003	1813	+	1.58137	0.00497576	0.0127807	6.28989	utr3
	Solyc01g100770.2	SL3.0ch01	90594708	90594858	151	+	1.08463	3.90915e-05	0.000182045	12.4234	cds		Solyc01g096800.3	SL3.0ch01	87674150	87675563	1414	+	1.32989	1.45875e-09	1.94875e-08	25.6129	cds
	Solyc01g100900.3	SL3.0ch01	90673892	90673942	51	+	1.02724	0.00740982	0.0175728	5.83052	utr3		Solyc01g096870.3	SL3.0ch01	87741381	87741581	201	+	1.02042	0.00348875	0.009584	6.70516	utr5
	Solyc01g100900.3	SL3.0ch01	90674017	90674111	95	+	1.02016	0.00404085	0.0107159	6.5441	utr3		Solyc01g096920.3	SL3.0ch01	87798240	87803130	4891	+	1.49405	6.0157e-06	3.81328e-05	14.6786	cds
	Solyc01g100920.3	SL3.0ch01	90700676	90700826	151	+	1.19798	0.00347505	0.00944881	6.72565	utr3		Solyc01g096930.3	SL3.0ch01	87808888	87808938	51	+	1.04659	0.00484271	0.0125139	6.32033	cds
	Solyc01g100970.3	SL3.0ch01	90729535	90729610	76	+	1.2484	0.00852279	0.01972	5.66419	utr3		Solyc01g097120.3	SL3.0ch01	87966795	87966845	51	+	1.20176	0.000154997	0.000687044	10.5073	cds
	Solyc01g101020.3	SL3.0ch01	90767301	90767601	301	+	1.08872	2.80748e-06	1.6374e-05	15.8982	cds		Solyc01g097120.3	SL3.0ch01	87966920	87967120	201	+	1.82671	6.13667e-08	6.0635e-07	20.6533	cds
	Solyc01g101020.3	SL3.0ch01	90769486	90769672	187	+	1.38955	5.26565e-07	3.43455e-06	18.1514	utr3		Solyc01g097140.3	SL3.0ch01	87973639	87976941	3303	+	2.10959	7.19779e-11	1.17249e-09	29.6678	utr3
	Solyc01g101040.3	SL3.0ch01	90781789	90781939	151	+	1.37401	0.000186565	0.000748106	10.3845	utr3		Solyc01g097170.3	SL3.0ch01	87993772	87993972	201	+	1.25616	0.00495613	0.0127493	6.29344	utr5
	Solyc01g102370.3	SL3.0ch01	91082445	91083871	1427	+	1.15048	0.00176552	0.00535376	7.54523	cds		Solyc01g097190.3	SL3.0ch01	88003619	88009232	5614	+	1.13692	5.79888e-05	0.000288984	11.7567	cds
	Solyc01g102420.1	SL3.0ch01	91119196	91119446	251	+	2.9015	0.000215333	0.000848549	10.2027	cds		Solyc01g097220.2	SL3.0ch01	88033343	88033668	326	+	2.08632	8.84353e-05	0.000419853	11.2178	utr3
	Solyc01g102660.3	SL3.0ch01	91287392	91287692	301	+	1.25362	0.000630149	0.00219077	8.83435	utr3		Solyc01g097300.3	SL3.0ch01	88076550	88080267	3718	+	1.02712	1.73158e-05	9.79051e-05	13.3183	cds
	Solyc01g102960.3	SL3.0ch01	91487930	91488255	326	+	1.46829	5.56118e-05	0.000250125	11.9651	cds		Solyc01g097300.3	SL3.0ch01	88080317	88080367	51	+	1.08129	6.94186e-06	4.32995e-05	14.4953	cds
	Solyc01g102970.3	SL3.0ch01	91499737	91500756	1020	+	1.68053	3.44022e-13	4.50996e-12	37.69	cds		Solyc01g097310.3	SL3.0ch01	88084769	88084894	126	+	1.37726	0.0021504	0.00639602	7.28861	utr3
	Solyc01g102980.3	SL3.0ch01	91517737	91518087	351	+	2.01945	6.1976e-06	3.38608e-05	14.85	cds		Solyc01g097330.3	SL3.0ch01	88110164	88110414	251	+	1.6679	0.000895566	0.00308281	8.34154	utr3
	Solyc01g103020.3	SL3.0ch01	91566178	91566253	76	+	1.36379	0.00404678	0.0107238	6.54303	utr5		Solyc01g097520.3	SL3.0ch01	88219859	88220629	771	+	1.33962	7.28665e-05	0.000352675	11.4694	utr5
	Solyc01g103110.3	SL3.0ch01	91657605	91657880	276	+	1.38048	0.0096516	0.0218395	5.51692	utr3		Solyc01g097570.2	SL3.0ch01	88241061	88241336	276	+	1.46569	0.00751376	0.0178114	5.81105	utr3
	Solyc01g103180.3	SL3.0ch01	91729711	91729761	51	+	2.0852	0.00613579	0.0151108	6.04828	utr3		Solyc01g097630.2	SL3.0ch01	88276269	88276344	76	+	2.76364	0.00112036	0.00372072	8.0702	utr5
	Solyc01g103185.1	SL3.0ch01	91732477	91733212	736	+	1.09779	8.82922e-06	4.66673e-05	14.3872	utr3		Solyc01g097640.3	SL3.0ch01	88283069	88283319	251	+	1.09386	0.00330644	0.00917278	6.76842	utr5
	Solyc01g103250.3	SL3.0ch01	91778640	91780037	1398	+	1.73618	2.97226e-06	1.72386e-05	15.824	cds		Solyc01g097640.3	SL3.0ch01	88297213	88298014	802	+	1.73285	9.05813e-09	1.04278e-07	23.1931	utr3
	Solyc01g103310.3	SL3.0ch01	91813725	91816440	2716	+	2.89139	1.16816e-06	7.24716e-06	17.0742	cds		Solyc01g097650.3	SL3.0ch01	88303381	88303800	420	+	1.10074	0.00819725	0.0191079	5.70968	utr3
	Solyc01g103335.1	SL3.0ch01	91846440	91847288	849	+	3.46628	1.33818e-19	2.97003e-18	58.2242	cds		Solyc01g097670.3	SL3.0ch01	88309312	88309802	491	+	1.59023	8.73789e-06	5.32437e-05	14.197	cds
	Solyc01g103370.3	SL3.0ch01	91873100	91873653	554	+	1.1657	1.1856e-09	1.08081e-08	26.4633	utr3		Solyc01g097820.3	SL3.0ch01	88403789	88404164	376	+	1.39427	0.000690357	0.00247062	8.66091	utr3
	Solyc01g103400.3	SL3.0ch01	91884599	91886770	2172	+	2.69256	7.68111e-23	2.14894e-21	68.6569	cds		Solyc01g097870.3	SL3.0ch01	88448212	88448262	51	+	1.40206	2.23087e-08	2.38269e-07	22.0009	utr3
	Solyc01g103420.3	SL3.0ch01	91909091	91914665	5575	+	1.65869	3.79222e-08	2.85178e-07	21.7416	cds		Solyc01g097870.3	SL3.0ch01	88448387	88448512	126	+	1.07651	0.000631265	0.00229215	8.76909	utr3
	Solyc01g103430.3	SL3.0ch01	91931482	91931832	351	+	1.71653	8.29505e-05	0.000360753	11.4367	utr3		Solyc01g097880.3	SL3.0ch01	88455513	88455563	51	+	1.78863	0.00368221	0.0100208	6.64086	utr3
	Solyc01g103450.3	SL3.0ch01	91943926	91945282	1357	+	1.08927	6.37636e-10	5.98845e-09	27.3152	utr3		Solyc01g097910.2	SL3.0ch01	88468842	88469017	176	+	2.11352	3.07777e-05	0.000164157	12.5726	utr3
	Solyc01g103490.3	SL3.0ch01	91972412	91972562	151	+	1.27862	0.00213413	0.00627351	7.31651	utr3		Solyc01g097980.3	SL3.0ch01	88511312	88511843	532	+	1.66182	0.000172365	0.000753076	10.3749	utr3
	Solyc01g103700.3	SL3.0ch01	92142866	92143273	408	+	1.80174	0.00221423	0.00646617	7.27287	cds		Solyc01g098030.3	SL3.0ch01	88518877	88519152	276	+	1.37572	1.24507e-05	7.31894e-05	13.738	cds
	Solyc01g103700.3	SL3.0ch01	92143898	92144223	326	+	6.22205	2.13819e-171	7.80652e-168	555.119	utr3		Solyc01g098110.3	SL3.0ch01	88595416	88595566	151	+	2.70841	0.000762215	0.00268686	8.53986	utr3
	Solyc01g103850.3	SL3.0ch01	92244261	92247098	2838	+	1.13508	0.00626447	0.0153538	6.02526	cds		Solyc01g098110.3	SL3.0ch01	88597741	88597841	101	+	1.36438	0.00397195	0.0106638	6.55114	utr3
	Solyc01g104080.3	SL3.0ch01	92447768	92447843	76	+	1.06739	0.00522358	0.0132878	6.23376	utr5		Solyc01g098240.2	SL3.0ch01	88695842	88695992	151	+	3.73934	0.000236176	0.000990911	9.97896	utr5
	Solyc01g104080.3	SL3.0ch01	92452001	92452101	101	+	2.67354	0.000927158	0.00307104	8.34706	utr3		Solyc01g098240.2	SL3.0ch01	88696717	88697642	926	+	1.94024	6.86039e-05	0.000334498	11.5457	utr5
	Solyc01g104270.3	SL3.0ch01	92593852	92593952	101	+	1.13224	0.000183502	0.000738049	10.404	cds		Solyc01g098250.3	SL3.0ch01	88707457	88708057	601	+	1.29885	5.04201e-09	6.10343e-08	23.9658	cds
	Solyc01g104270.3	SL3.0ch01	92597076	92597527	452	+	1.02127	0.00769351	0.018122	5.78612	cds		Solyc01g098640.3	SL3.0ch01	88973190	88973390	201	+	1.11343	1.29554e-06	9.63676e-06	16.663	utr3
	Solyc01g104270.3	SL3.0ch01	92598453	92598778	326	+	1.26695	2.59798e-07	1.76223e-06	19.1142	utr3		Solyc01g098750.2	SL3.0ch01	89059097	89060524	1428	+	2.3854	0.00100496	0.00339265	8.20337	cds
	Solyc01g104280.2	SL3.0ch01	92600909	92601029	121	+	2.35022	0.00196447	0.00585613	7.41584	utr3		Solyc01g098760.3	SL3.0ch01	89079018	89079343	326	+	1.2873	1.48406e-12	3.17449e-11	34.8747	cds
	Solyc01g104550.3	SL3.0ch01	92913330	92914095	766	+	1.68501	0.000532344	0.00189295	9.04515	utr5		Solyc01g098760.3	SL3.0ch01	89079543	89079618	76	+	1.17777	3.67302e-05	0.000192772	12.3408	cds
	Solyc01g104560.3	SL3.0ch01	92923471	92924488	1018	+	1.03834	2.23402e-13	3.00421e-12	38.2762	cds		Solyc01g098840.3	SL3.0ch01	89117280	89119347	2068	+	1.13534	0.00814101	0.0190016	5.71773	cds
	Solyc01g104620.3	SL3.0ch01	92952506	92953176	671	+	2.03702	4.90293e-05	0.000223687	12.1262	utr3		Solyc01g099100.3	SL3.0ch01	89307935	89308310	376	+	1.07685	0.00652423	0.015867	5.97783	utr3
	Solyc01g104650.3	SL3.0ch01	92975742	92976092	351	+	2.72464	1.85042e-12	2.23807e-11	35.379	utr5		Solyc01g099100.3	SL3.0ch01	89311535	89311585	51	+	1.00909	0.00779984	0.01833	5.76965	utr3
	Solyc01g104650.3	SL3.0ch01	92976167	92976492	326	+	1.35981	0.00113684	0.00366447	8.09218	cds		Solyc01g099120.3	SL3.0ch01	89319591	89319891	301	+	1.87419	0.00108228	0.00361313	8.11253	utr5
	Solyc01g104990.3	SL3.0ch01	93198148	93198674	527	+	2.26926	1.84696e-07	1.28996e-06	19.5642	utr5		Solyc01g099130.3	SL3.0ch01	89326976	89327326	351	+	1.37291	0.00690323	0.0165819	5.91425	utr3
	Solyc01g105000.3	SL3.0ch01	93204141	93205391	1251	+	2.06668	1.57829e-10	1.59091e-09	29.2275	utr3		Solyc01g099220.3	SL3.0ch01	89400623	89400723	101	+	2.50775	0.00273426	0.00784293	6.99439	cds
	Solyc01g105050.3	SL3.0ch01	93228010	93228235	226	+	2.54497	1.70583e-49	1.64979e-47	155.408	utr3		Solyc01g099220.3	SL3.0ch01	89405951	89406090	140	+	3.15963	0.000700494	0.00250064	8.64349	utr3
	Solyc01g105090.3	SL3.0ch01	93256343	93257368	1026	+	2.15479	4.0128e-10	3.86308e-09	27.9476	cds		Solyc01g099460.2	SL3.0ch01	89588846	89596182	7337	+	1.27475	0.00350176	0.00961512	6.70048	cds
	Solyc01g105340.3	SL3.0ch01	93440000	93440300	301	+	1.26998	7.98238e-17	1.44276e-15	49.3001	utr3		Solyc01g099510.2	SL3.0ch01	89618093	89618343	251	+	2.25907	9.6709e-06	5.8287e-05	14.0665	utr5
	Solyc01g105340.3	SL3.0ch01	93440375	93440550	176	+	1.08418	0.00036106	0.00133865	9.54501	utr3		Solyc01g099690.3	SL3.0ch01	89741501	89741576	76	+	2.07017	0.000433013	0.00165829	9.23609	utr3
	Solyc01g105350.2	SL3.0ch01	93444112	93445033	922	+	1.47777	2.31297e-06	1.36866e-05	16.1569	cds		Solyc01g099740.3	SL3.0ch01	89774264	89774424	161	+	1.10077	1.73622e-07	1.55273e-06	19.2968	cds
	Solyc01g105410.3	SL3.0ch01	93482794	93482919	126	+	1.26962	9.50304e-05	0.000406748	11.2636	cds		Solyc01g099740.3	SL3.0ch01	89776701	89776889	189	+	1.10034	7.49035e-08	7.26521e-07	20.3925	cds
	Solyc01g105510.3	SL3.0ch01	93560482	93560807	326	+	1.42815	0.00355873	0.00964942	6.69534	utr3		Solyc01g099760.3	SL3.0ch01	89784869	89786949	2081	+	1.16764	2.38629e-06	1.66729e-05	15.8721	cds
	Solyc01g105520.3	SL3.0ch01	93563442	93566596	3155	+	1.91487	0.00202047	0.00599883	7.3811	cds		Solyc01g099760.3	SL3.0ch01	89789622	89789947	326	+	1.49699	0.00753459	0.0178485	5.80806	utr3
	Solyc01g105800.3	SL3.0ch01	93742074	93742149	76	+	1.19546	2.49593e-08	1.92453e-07	22.309	cds		Solyc01g099900.3	SL3.0ch01	89906097	89906197	101	+	1.03596	0.00146313	0.00464503	7.7501	utr3
	Solyc01g105990.3	SL3.0ch01	93884450	93886139	1690	+	1.61895	1.33834e-14	2.01703e-13	42.1728	cds		Solyc01g100060.3	SL3.0ch01	90041360	90041538	179	+	1.22356	1.09424e-10	1.74438e-09	29.0946	utr3
	Solyc01g106040.3	SL3.0ch01	93913114	93914677	1564	+	1.93748	0.00481362	0.0123873	6.33499	cds		Solyc01g100130.3	SL3.0ch01	90103041	90103341	301	+	1.16356	6.10124e-10	8.69224e-09	26.7776	cds
	Solyc01g106090.3	SL3.0ch01	93974567	93976132	1566	+	1.32693	0.00155395	0.00481006	7.69973	utr5		Solyc01g100130.3	SL3.0ch01	90103866	90104641	776	+	2.38089	2.57014e-28	3.83353e-26	84.4315	cds
	Solyc01g106173.1	SL3.0ch01	94016492	94018309	1818	+	2.12344	2.47617e-06	1.4558e-05	16.0678	cds		Solyc01g100190.3	SL3.0ch01	90138888	90139288	401	+	2.78368	2.68468e-07	2.31293e-06	18.7218	utr3
	Solyc01g106210.3	SL3.0ch01	94055290	94055540	251	+	1.10545	1.2032e-09	1.09412e-08	26.4457	utr3		Solyc01g100310.2	SL3.0ch01	90257065	90257815	751	+	2.00639	8.85554e-14	2.25036e-12	38.693	cds
	Solyc01g106220.3	SL3.0ch01	94074619	94075315	697	+	3.45488	1.30629e-05	6.70077e-05	13.8653	cds		Solyc01g100330.3	SL3.0ch01	90275352	90278179	2828	+	1.44478	4.44624e-10	6.45232e-09	27.2075	cds
	Solyc01g106253.1	SL3.0ch01	94089693	94096033	6341	+	2.84873	6.71501e-09	5.54045e-08	24.1054	utr5		Solyc01g100420.3	SL3.0ch01	90332944	90333119	176	+	1.81594	0.0094892	0.0214677	5.54169	utr3
	Solyc01g106440.3	SL3.0ch01	94236934	94236984	51	+	1.22086	0.0047874	0.0123351	6.34109	utr3		Solyc01g100660.3	SL3.0ch01	90521127	90521602	476	+	1.72147	8.73422e-16	2.98442e-14	44.9295	utr3
	Solyc01g106560.3	SL3.0ch01	94283169	94283519	351	+	1.90337	1.49631e-15	2.43341e-14	45.224	utr3		Solyc01g100690.3	SL3.0ch01	90539545	90539945	401	+	1.39897	1.53795e-05	8.84065e-05	13.4655	cds
	Solyc01g106680.3	SL3.0ch01	94352329	94352679	351	+	1.17755	1.25448e-10	1.28115e-09	29.5399	cds		Solyc01g100690.3	SL3.0ch01	90549686	90549861	176	+	1.58347	0.00478338	0.0123925	6.33439	utr3
	Solyc01g106870.3	SL3.0ch01	94487012	94487262	251	+	1.0227	0.00513671	0.0130873	6.25569	utr3		Solyc01g100730.3	SL3.0ch01	90565187	90565462	276	+	2.76219	3.75622e-05	0.000196794	12.311	utr5
	Solyc01g106880.3	SL3.0ch01	94491900	94493012	1113	+	2.20718	0.00048768	0.00175334	9.15568	cds		Solyc01g100750.2	SL3.0ch01	90586734	90587159	426	+	2.74963	4.19239e-09	5.1661e-08	24.2063	utr3
	Solyc01g106940.3	SL3.0ch01	94539937	94543594	3658	+	1.31031	0.00317447	0.00877034	6.83315	utr3		Solyc01g100760.2	SL3.0ch01	90591736	90592136	401	+	1.8011	9.24019e-05	0.000436631	11.1613	utr3
	Solyc01g107030.3	SL3.0ch01	94600805	94601380	576	+	1.41986	5.72234e-15	8.88088e-14	43.3563	utr3		Solyc01g100770.2	SL3.0ch01	90594908	90594958	51	+	1.05408	0.0010925	0.00364229	8.10094	cds
	Solyc01g107170.2	SL3.0ch01	94682606	94682906	301	+	1.63409	0.00330713	0.00906822	6.78497	cds		Solyc01g100790.1	SL3.0ch01	90610354	90610629	276	+	1.51195	0.00978301	0.0219443	5.51001	cds
	Solyc01g107180.3	SL3.0ch01	94700173	94700523	351	+	1.6831	0.00138352	0.00434327	7.847	utr5		Solyc01g100900.3	SL3.0ch01	90671077	90672815	1739	+	1.53652	0.0022496	0.0066484	7.23278	utr5
	Solyc01g107190.3	SL3.0ch01	94713079	94713504	426	+	1.61901	0.000301697	0.00114293	9.77305	utr5		Solyc01g100900.3	SL3.0ch01	90673817	90673917	101	+	1.06594	0.00536642	0.0135927	6.20103	utr3
	Solyc01g107410.3	SL3.0ch01	94877896	94879156	1261	+	1.87652	1.3542e-05	6.91011e-05	13.8209	cds		Solyc01g100920.3	SL3.0ch01	90700397	90700826	430	+	1.09166	0.00510802	0.0130617	6.25851	utr3
	Solyc01g107410.3	SL3.0ch01	94882607	94882882	276	+	1.25315	4.20315e-10	4.03304e-09	27.8855	cds		Solyc01g100970.3	SL3.0ch01	90729410	90729660	251	+	1.38698	8.10823e-06	4.98139e-05	14.2931	utr3
	Solyc01g107590.3	SL3.0ch01	94988866	94989041	176	+	1.10751	3.47e-11	3.74822e-10	31.3131	utr3		Solyc01g101020.3	SL3.0ch01	90766301	90766351	51	+	1.09828	0.0025514	0.00738139	7.08189	cds
	Solyc01g107590.3	SL3.0ch01	94989066	94989166	101	+	1.13942	0.0020456	0.00605963	7.36656	utr3		Solyc01g101020.3	SL3.0ch01	90767301	90767601	301	+	1.29981	3.24653e-07	2.74729e-06	18.4736	cds
	Solyc01g107610.3	SL3.0ch01	95000789	95003467	2679	+	1.84421	7.88027e-26	2.67636e-24	78.306	cds		Solyc01g101040.3	SL3.0ch01	90781789	90781964	176	+	1.34584	0.000738358	0.00261512	8.5789	utr3
	Solyc01g107650.3	SL3.0ch01	95023019	95023469	451	+	1.61429	1.64171e-16	2.88861e-15	48.2985	cds		Solyc01g102370.3	SL3.0ch01	91082586	91083871	1286	+	1.08764	0.00709174	0.016961	5.88163	cds
	Solyc01g107680.3	SL3.0ch01	95047714	95049607	1894	+	1.55075	0.0058527	0.014551	6.10273	utr3		Solyc01g102520.3	SL3.0ch01	91191024	91191468	445	+	2.44428	3.895e-07	3.25272e-06	18.2299	utr3
	Solyc01g107870.3	SL3.0ch01	95154936	95155411	476	+	2.16199	1.00764e-25	3.39853e-24	77.9614	utr5		Solyc01g102660.3	SL3.0ch01	91287367	91287692	326	+	1.74554	1.28967e-08	1.44021e-07	22.7272	utr3
	Solyc01g107870.3	SL3.0ch01	95157337	95157437	101	+	1.01588	2.18106e-15	3.52738e-14	44.6884	cds		Solyc01g102760.3	SL3.0ch01	91373907	91373957	51	+	1.77227	0.00870999	0.0200486	5.64035	utr3
	Solyc01g107870.3	SL3.0ch01	95157487	95157562	76	+	1.152	1.72456e-19	3.79298e-18	57.8714	cds		Solyc01g102840.3	SL3.0ch01	91411486	91411611	126	+	1.27317	0.00450732	0.0118073	6.40418	cds
	Solyc01g107870.3	SL3.0ch01	95158671	95159617	947	+	1.02028	4.29921e-07	2.83841e-06	18.4265	cds		Solyc01g102960.3	SL3.0ch01	91487905	91488255	351	+	1.52833	8.4377e-06	5.16715e-05	14.2403	cds
	Solyc01g107870.3	SL3.0ch01	95162354	95162654	301	+	1.15197	0.000580182	0.00203867	8.93816	utr3		Solyc01g102970.3	SL3.0ch01	91499712	91500756	1045	+	1.87182	5.52445e-12	1.10315e-10	33.0776	cds
	Solyc01g107890.3	SL3.0ch01	95176152	95176644	493	+	1.57003	6.94861e-05	0.000306671	11.671	cds		Solyc01g102980.3	SL3.0ch01	91517737	91518087	351	+	2.33182	1.41073e-06	1.04303e-05	16.5489	cds
	Solyc01g108210.3	SL3.0ch01	95466181	95466903	723	+	1.22958	0.00404633	0.0107238	6.54303	cds		Solyc01g102990.3	SL3.0ch01	91521376	91521501	126	+	1.11795	0.00113013	0.00374593	8.06046	cds
	Solyc01g108210.3	SL3.0ch01	95467734	95468728	995	+	2.55864	4.23022e-06	2.38158e-05	15.3577	utr3		Solyc01g103010.3	SL3.0ch01	91563716	91564041	326	+	1.72923	6.04745e-07	4.8405e-06	17.6564	utr3
	Solyc01g108290.3	SL3.0ch01	95539340	95540508	1169	+	1.68808	2.46787e-13	3.29742e-12	38.1418	utr5		Solyc01g103020.3	SL3.0ch01	91570210	91571882	1673	+	1.42507	4.42773e-06	2.91215e-05	15.0676	utr3
	Solyc01g108290.3	SL3.0ch01	95540533	95542005	1473	+	2.01912	1.16726e-10	1.19626e-09	29.6388	cds		Solyc01g103110.3	SL3.0ch01	91657555	91657880	326	+	1.6519	0.00063443	0.00230023	8.76401	utr3
	Solyc01g108290.3	SL3.0ch01	95543325	95543550	226	+	3.86632	3.05869e-07	2.05944e-06	18.8893	utr3		Solyc01g103150.3	SL3.0ch01	91693495	91693795	301	+	1.34795	0.00347216	0.00955372	6.70972	utr5
	Solyc01g108410.2	SL3.0ch01	95640165	95640632	468	+	2.13321	5.98883e-05	0.000267138	11.8701	cds		Solyc01g103250.3	SL3.0ch01	91778690	91779987	1298	+	1.80471	3.59599e-09	4.48597e-08	24.41	cds
	Solyc01g108410.2	SL3.0ch01	95645517	95647906	2390	+	3.1438	7.43174e-16	1.24038e-14	46.1962	utr3		Solyc01g103250.3	SL3.0ch01	91781351	91784620	3270	+	1.17958	0.00173975	0.00537112	7.54056	utr3
	Solyc01g108580.3	SL3.0ch01	95732973	95733323	351	+	1.49968	2.77223e-05	0.000132376	12.8831	cds		Solyc01g103310.3	SL3.0ch01	91811624	91811824	201	+	1.2678	0.00223498	0.00661122	7.24087	utr5
	Solyc01g108600.3	SL3.0ch01	95759767	95760357	591	+	1.30818	1.07752e-12	1.34153e-11	36.1173	utr3		Solyc01g103310.3	SL3.0ch01	91816140	91816440	301	+	1.95295	0.000162785	0.000717802	10.4441	cds
	Solyc01g108610.3	SL3.0ch01	95764791	95765220	430	+	1.37963	9.12822e-05	0.000392893	11.3136	utr3		Solyc01g103335.1	SL3.0ch01	91846440	91847363	924	+	2.77329	1.68383e-23	1.4888e-21	69.1863	cds
	Solyc01g108630.3	SL3.0ch01	95776729	95776804	76	+	1.19811	8.68407e-11	9.04581e-10	30.042	utr3		Solyc01g103370.3	SL3.0ch01	91873075	91873703	629	+	1.20002	4.11951e-07	3.42521e-06	18.1554	utr3
	Solyc01g108975.1	SL3.0ch01	96006232	96008840	2609	+	2.57623	0.000212463	0.000838599	10.2197	utr5		Solyc01g103400.3	SL3.0ch01	91884599	91886770	2172	+	3.04914	1.67919e-29	2.79643e-27	88.2085	cds
	Solyc01g109090.2	SL3.0ch01	96055966	96056291	326	+	3.22648	3.70294e-90	1.03996e-87	288.951	utr3		Solyc01g103400.3	SL3.0ch01	91896202	91896277	76	+	1.93219	0.00831835	0.0193366	5.69252	utr3
	Solyc01g109100.2	SL3.0ch01	96057868	96058293	426	+	3.57592	1.90978e-92	6.48613e-90	296.276	utr3		Solyc01g103420.3	SL3.0ch01	91909091	91914640	5550	+	1.80726	3.47518e-09	4.34791e-08	24.4551	cds
	Solyc01g109230.3	SL3.0ch01	96156203	96156628	426	+	1.20163	0.0041192	0.0108763	6.52267	utr3		Solyc01g103430.3	SL3.0ch01	91929925	91931832	1908	+	1.95487	8.40879e-08	8.04439e-07	20.2455	utr3
	Solyc01g109300.3	SL3.0ch01	96202858	96202958	101	+	1.13389	0.00342661	0.00933899	6.74252	utr5		Solyc01g103450.3	SL3.0ch01	91943951	91944126	176	+	1.27224	5.86403e-11	9.6717e-10	29.9455	utr3
	Solyc01g109480.3	SL3.0ch01	96335545	96336177	633	+	5.23533	3.40627e-09	2.92446e-08	25.0273	utr3		Solyc01g103450.3	SL3.0ch01	91944151	91945282	1132	+	1.48634	0.00012829	0.000582468	10.7455	utr3
	Solyc01g109510.3	SL3.0ch01	96358229	96358606	378	+	1.24302	1.05543e-10	1.08622e-09	29.778	cds		Solyc01g103700.3	SL3.0ch01	92142866	92143273	408	+	3.10356	8.72075e-06	5.31771e-05	14.1988	cds
	Solyc01g109510.3	SL3.0ch01	96358631	96358731	101	+	1.12111	1.82426e-06	1.09546e-05	16.4781	cds		Solyc01g103700.3	SL3.0ch01	92143873	92144237	365	+	6.51869	3.00876e-89	2.58047e-85	280.996	utr3
	Solyc01g109660.2	SL3.0ch01	96475055	96476251	1197	+	1.91855	2.48681e-61	3.56052e-59	194.162	utr3		Solyc01g103785.1	SL3.0ch01	92197873	92198440	568	+	2.51988	3.84461e-07	3.21221e-06	18.248	utr3
	Solyc01g109700.3	SL3.0ch01	96509818	96510594	777	+	1.79892	1.77598e-24	5.53014e-23	73.937	cds		Solyc01g104190.2	SL3.0ch01	92538721	92538796	76	+	1.83811	0.00757162	0.0179139	5.80277	utr5
	Solyc01g109780.3	SL3.0ch01	96548158	96548333	176	+	1.0999	0.00570182	0.0142438	6.13352	cds		Solyc01g104270.3	SL3.0ch01	92597477	92597527	51	+	1.09129	0.00636792	0.0155836	6.00383	cds
	Solyc01g109810.2	SL3.0ch01	96583692	96584142	451	+	2.01092	2.65505e-16	4.61599e-15	47.6223	cds		Solyc01g104270.3	SL3.0ch01	92597941	92598016	76	+	1.02287	0.00221392	0.00656105	7.25186	cds
	Solyc01g109880.3	SL3.0ch01	96638667	96639159	493	+	2.87356	1.41561e-79	3.28153e-77	254.074	cds		Solyc01g104270.3	SL3.0ch01	92598453	92598803	351	+	1.25418	2.30768e-07	2.00627e-06	18.9271	utr3
	Solyc01g109890.3	SL3.0ch01	96653689	96654004	316	+	1.17437	1.60663e-07	1.1313e-06	19.7536	cds		Solyc01g104280.2	SL3.0ch01	92600909	92601029	121	+	2.06614	0.00300662	0.00848372	6.88109	utr3
	Solyc01g109890.3	SL3.0ch01	96654449	96654854	406	+	1.08654	0.00405231	0.0107288	6.54237	cds		Solyc01g104438.1	SL3.0ch01	92775961	92779487	3527	+	1.30974	0.0007334	0.00260025	8.58713	cds
	Solyc01g109970.3	SL3.0ch01	96709127	96709602	476	+	1.54725	1.31439e-05	6.7376e-05	13.8574	cds		Solyc01g104460.3	SL3.0ch01	92825564	92825614	51	+	1.13353	0.00122909	0.00401954	7.95875	cds
	Solyc01g109990.3	SL3.0ch01	96723488	96724335	848	+	1.02785	0.00840913	0.0195025	5.6802	cds		Solyc01g104460.3	SL3.0ch01	92827039	92827314	276	+	2.21389	1.23378e-07	1.13841e-06	19.7445	utr3
	Solyc01g109990.3	SL3.0ch01	96733135	96733810	676	+	1.9948	3.95546e-35	2.14742e-33	108.521	cds		Solyc01g104480.3	SL3.0ch01	92836003	92836178	176	+	1.39361	0.00452079	0.0118326	6.40109	utr3
	Solyc01g110100.3	SL3.0ch01	96798542	96798717	176	+	2.10706	0.00198399	0.00590556	7.40371	utr5		Solyc01g104550.3	SL3.0ch01	92913305	92914070	766	+	1.98882	0.000108321	0.000501762	10.9607	utr5
	Solyc01g110270.3	SL3.0ch01	96906138	96908634	2497	+	1.9776	1.45587e-27	5.38267e-26	83.9418	utr3		Solyc01g104560.3	SL3.0ch01	92923496	92924538	1043	+	1.10729	2.32908e-10	3.49525e-09	28.092	cds
	Solyc01g110290.3	SL3.0ch01	96940419	96940519	101	+	1.39549	0.00583842	0.014523	6.10552	utr3		Solyc01g104560.3	SL3.0ch01	92924913	92925113	201	+	1.60863	7.46816e-05	0.000360747	11.4367	utr3
	Solyc01g110360.3	SL3.0ch01	96998162	96998462	301	+	2.82531	2.185e-58	2.7991e-56	184.543	utr5		Solyc01g104580.3	SL3.0ch01	92932037	92932087	51	+	1.01294	0.00114825	0.00379531	8.04157	cds
	Solyc01g110360.3	SL3.0ch01	97000397	97000747	351	+	1.78621	2.2898e-32	1.06838e-30	99.5624	utr3		Solyc01g104620.3	SL3.0ch01	92952812	92953201	390	+	1.71712	0.00183329	0.00559942	7.48051	utr3
	Solyc01g110470.3	SL3.0ch01	97087073	97087373	301	+	1.23568	0.00735041	0.0174627	5.83958	cds		Solyc01g104650.3	SL3.0ch01	92975742	92976042	301	+	1.89852	2.70536e-08	2.86275e-07	21.7361	utr5
	Solyc01g110480.3	SL3.0ch01	97093043	97093450	408	+	1.34029	1.42782e-08	1.13449e-07	23.0715	utr5		Solyc01g104650.3	SL3.0ch01	92976167	92976217	51	+	2.44519	0.00091792	0.00315154	8.30973	cds
	Solyc01g110510.3	SL3.0ch01	97108936	97109251	316	+	1.40269	4.52548e-05	0.000207831	12.2323	utr3		Solyc01g104650.3	SL3.0ch01	92976417	92976492	76	+	1.21312	0.000202931	0.000868264	10.1696	cds
	Solyc01g110560.3	SL3.0ch01	97126842	97127067	226	+	2.6693	6.14878e-13	7.86312e-12	36.888	cds		Solyc01g104650.3	SL3.0ch01	92976517	92976592	76	+	1.06591	4.32017e-05	0.000223204	12.1293	cds
	Solyc01g110600.2	SL3.0ch01	97166234	97167470	1237	+	1.84204	6.44446e-05	0.00028589	11.7723	utr5		Solyc01g104650.3	SL3.0ch01	92979207	92979357	151	+	1.24105	0.00946012	0.0214172	5.54509	utr3
	Solyc01g110960.3	SL3.0ch01	97322390	97322815	426	+	1.30745	8.62643e-11	8.99218e-10	30.0506	cds		Solyc01g104990.3	SL3.0ch01	93198173	93198674	502	+	2.74578	9.29704e-09	1.0667e-07	23.1603	utr5
	Solyc01g110990.2	SL3.0ch01	97328658	97329158	501	+	1.2369	1.89246e-08	1.48191e-07	22.686	cds		Solyc01g105000.3	SL3.0ch01	93204416	93205322	907	+	1.90129	6.51802e-05	0.00031953	11.6118	utr3
	Solyc01g111040.3	SL3.0ch01	97361988	97362088	101	+	1.07264	0.00185046	0.00557198	7.48759	cds		Solyc01g105050.3	SL3.0ch01	93227885	93228210	326	+	1.0756	0.00182098	0.00556877	7.48842	utr3
	Solyc01g111140.3	SL3.0ch01	97420550	97421583	1034	+	1.15522	1.66001e-07	1.16496e-06	19.7113	cds		Solyc01g105090.3	SL3.0ch01	93256268	93256318	51	+	1.63007	0.0084913	0.0196693	5.66791	cds
	Solyc01g111145.1	SL3.0ch01	97434467	97434742	276	+	1.14191	1.84722e-12	2.23688e-11	35.3797	cds		Solyc01g105090.3	SL3.0ch01	93256343	93257293	951	+	1.838	1.49785e-10	2.33357e-09	28.6748	cds
	Solyc01g111145.1	SL3.0ch01	97434767	97434942	176	+	1.27054	2.74535e-15	4.39617e-14	44.3707	cds		Solyc01g105090.3	SL3.0ch01	93257493	93257907	415	+	1.08303	0.00182384	0.00557354	7.48719	utr3
	Solyc01g111145.1	SL3.0ch01	97434967	97435292	326	+	1.14021	6.5157e-15	1.00587e-13	43.1766	utr3		Solyc01g105190.3	SL3.0ch01	93353772	93354545	774	+	1.30776	0.00966726	0.0217501	5.52284	utr3
	Solyc01g111200.3	SL3.0ch01	97451591	97451716	126	+	1.28506	8.35938e-08	6.07063e-07	20.6517	cds		Solyc01g105230.3	SL3.0ch01	93367735	93367860	126	+	1.28344	0.00354913	0.00972186	6.68455	cds
	Solyc01g111200.3	SL3.0ch01	97452241	97452341	101	+	1.11615	2.20132e-13	2.96569e-12	38.2948	cds		Solyc01g105340.3	SL3.0ch01	93437161	93439120	1960	+	1.13784	1.31451e-07	1.20191e-06	19.6662	cds
	Solyc01g111320.3	SL3.0ch01	97518663	97518938	276	+	1.17058	0.00608618	0.0149962	6.05926	cds		Solyc01g105340.3	SL3.0ch01	93440000	93440100	101	+	1.04935	1.17403e-07	1.08855e-06	19.8092	cds
	Solyc01g111420.3	SL3.0ch01	97589541	97590266	726	+	1.87684	7.56658e-30	3.13038e-28	91.3677	cds		Solyc01g105340.3	SL3.0ch01	93440125	93440650	526	+	1.16536	8.4833e-09	9.83202e-08	23.2779	utr3
	Solyc01g111530.3	SL3.0ch01	97675176	97675426	251	+	1.0754	0.00116332	0.00374127	8.06226	cds		Solyc01g105350.2	SL3.0ch01	93444137	93445083	947	+	1.40607	8.98384e-09	1.03492e-07	23.204	utr3
	Solyc01g111530.3	SL3.0ch01	97680314	97680427	114	+	2.19724	0.000144734	0.000596754	10.7106	utr3		Solyc01g105410.3	SL3.0ch01	93482744	93482919	176	+	1.35463	1.4509e-05	8.41926e-05	13.5359	cds
	Solyc01g111550.3	SL3.0ch01	97696900	97697559	660	+	2.02271	1.17006e-05	6.04867e-05	14.013	utr3		Solyc01g105520.3	SL3.0ch01	93563442	93566596	3155	+	2.14779	5.50243e-06	3.52308e-05	14.7928	cds
	Solyc01g111560.3	SL3.0ch01	97704876	97706814	1939	+	1.42018	5.08391e-15	7.9322e-14	43.5193	utr3		Solyc01g105560.3	SL3.0ch01	93596372	93596572	201	+	1.5455	0.00165025	0.00513176	7.60633	utr3
	Solyc01g111560.3	SL3.0ch01	97706989	97707114	126	+	2.49899	0.000418007	0.00152805	9.35409	utr3		Solyc01g105720.2	SL3.0ch01	93682445	93682545	101	+	1.04131	0.00115069	0.00380158	8.03919	cds
	Solyc01g111570.3	SL3.0ch01	97713726	97714134	409	+	1.56057	5.68329e-05	0.000255067	11.9368	cds		Solyc01g105990.3	SL3.0ch01	93884450	93886139	1690	+	1.93136	2.63257e-17	1.08811e-15	49.7071	cds
	Solyc01g111630.3	SL3.0ch01	97765255	97765476	222	+	1.25603	0.00111295	0.00359354	8.12038	utr3		Solyc01g106173.1	SL3.0ch01	94016492	94018309	1818	+	1.94585	1.79859e-05	0.000101285	13.2693	cds
	Solyc01g111780.3	SL3.0ch01	97884263	97884563	301	+	1.26009	0.000861833	0.00288212	8.43866	utr3		Solyc01g106210.3	SL3.0ch01	94055365	94055465	101	+	1.15091	3.24174e-08	3.38233e-07	21.4955	utr3
	Solyc01g111940.3	SL3.0ch01	98010403	98014007	3605	+	1.68562	4.44248e-28	1.68953e-26	85.6135	cds		Solyc01g106220.3	SL3.0ch01	94074619	94075365	747	+	2.96662	1.76836e-07	1.57818e-06	19.2733	cds
	Solyc01g112160.3	SL3.0ch01	98149224	98149474	251	+	1.34662	0.00750498	0.0177552	5.81561	utr3		Solyc01g106253.1	SL3.0ch01	94089693	94096058	6366	+	3.03202	1.7553e-23	1.53616e-21	69.1412	utr5
	Solyc01g112180.3	SL3.0ch01	98160526	98161664	1139	+	1.42627	0.000351501	0.00130719	9.57932	utr3		Solyc01g106440.3	SL3.0ch01	94235084	94235384	301	+	3.70761	2.19559e-06	1.54475e-05	15.9823	utr3
	Solyc01g112190.3	SL3.0ch01	98169023	98169073	51	+	2.01023	0.00381957	0.0102248	6.61179	cds		Solyc01g106560.3	SL3.0ch01	94282946	94283519	574	+	1.78078	2.68645e-11	4.75058e-10	30.9712	utr3
	Solyc01g112190.3	SL3.0ch01	98169098	98169273	176	+	1.53677	0.00973791	0.0219837	5.50742	cds		Solyc01g106680.3	SL3.0ch01	94352329	94352704	376	+	1.15625	1.20034e-10	1.90291e-09	28.9691	cds
	Solyc01g112250.3	SL3.0ch01	98236374	98236649	276	+	1.75096	3.20953e-06	1.84972e-05	15.7223	utr5		Solyc01g106780.3	SL3.0ch01	94444814	94445014	201	+	1.02344	0.00241077	0.00704581	7.14902	cds
	Solyc01g112290.3	SL3.0ch01	98281128	98281178	51	+	1.55223	0.00710474	0.0170011	5.87823	utr3		Solyc01g106870.3	SL3.0ch01	94486987	94487387	401	+	1.532	2.14026e-05	0.00011854	13.0423	utr3
	Solyc01g005060.3	SL3.0ch01	60137	60874	738	-	1.96177	0.00193382	0.00578128	7.43439	cds		Solyc01g106900.3	SL3.0ch01	94511138	94511238	101	+	1.21914	0.00459207	0.0119781	6.38346	cds
	Solyc01g005120.3	SL3.0ch01	107108	107325	218	-	3.05815	0.000105016	0.00044635	11.1295	utr5		Solyc01g106940.3	SL3.0ch01	94539937	94543594	3658	+	1.88475	8.50361e-10	1.17536e-08	26.3423	utr3
	Solyc01g005330.3	SL3.0ch01	234398	234967	570	-	1.18128	2.53362e-07	1.72209e-06	19.1474	cds		Solyc01g107030.3	SL3.0ch01	94600805	94601380	576	+	1.31788	1.23993e-09	1.67075e-08	25.8349	utr3
	Solyc01g005540.3	SL3.0ch01	368800	370268	1469	-	1.56069	4.17037e-05	0.000193218	12.3375	cds		Solyc01g107130.3	SL3.0ch01	94645088	94645383	296	+	1.08614	4.81301e-07	3.93318e-06	17.9559	cds
	Solyc01g005570.3	SL3.0ch01	400871	401882	1012	-	1.84592	7.4142e-26	2.52394e-24	78.3906	utr3		Solyc01g107170.2	SL3.0ch01	94682581	94682931	351	+	1.40437	0.000575779	0.00211757	8.88338	cds
	Solyc01g005570.3	SL3.0ch01	401907	402837	931	-	1.11996	1.01887e-05	5.33319e-05	14.1946	cds		Solyc01g107180.3	SL3.0ch01	94706462	94706687	226	+	1.26798	0.00663759	0.0160796	5.95862	utr3
	Solyc01g005575.1	SL3.0ch01	407271	407997	727	-	1.35332	3.33155e-23	9.59643e-22	69.8199	cds		Solyc01g107190.3	SL3.0ch01	94713104	94713504	401	+	2.28441	5.51287e-08	5.51062e-07	20.7913	utr5
	Solyc01g005600.3	SL3.0ch01	420217	420517	301	-	1.49095	0.00169188	0.00516261	7.59768	utr3		Solyc01g107370.3	SL3.0ch01	94832687	94832762	76	+	2.19391	0.000392219	0.00152695	9.35513	utr3
	Solyc01g005860.2	SL3.0ch01	577338	580028	2691	-	2.10169	0.00412732	0.0108918	6.52061	cds		Solyc01g107410.3	SL3.0ch01	94877896	94879156	1261	+	2.10689	1.07404e-07	1.00672e-06	19.9219	cds
	Solyc01g005865.1	SL3.0ch01	581136	581695	560	-	1.1865	6.82035e-07	4.384e-06	17.7993	utr3		Solyc01g107410.3	SL3.0ch01	94882632	94882782	151	+	1.08326	2.13931e-05	0.000118526	13.0425	cds
	Solyc01g005920.2	SL3.0ch01	601717	602017	301	-	1.88993	0.00183527	0.00553882	7.49621	utr5		Solyc01g107510.3	SL3.0ch01	94929340	94929453	114	+	1.07358	0.00616464	0.0152059	6.03922	cds
	Solyc01g005990.3	SL3.0ch01	654669	655019	351	-	1.24949	0.0010211	0.00334007	8.22591	utr5		Solyc01g107590.3	SL3.0ch01	94988039	94989041	1003	+	1.11372	3.1502e-05	0.000167655	12.5422	utr3
	Solyc01g006020.3	SL3.0ch01	678967	679167	201	-	1.68655	0.00107074	0.00347879	8.1672	utr3		Solyc01g107590.3	SL3.0ch01	94989066	94989141	76	+	1.36681	0.00781088	0.0183509	5.76801	utr3
	Solyc01g006040.3	SL3.0ch01	717420	717977	558	-	1.28492	7.74339e-06	4.15446e-05	14.555	cds		Solyc01g107610.3	SL3.0ch01	95000764	95003445	2682	+	1.73691	1.93773e-17	8.14653e-16	50.1247	cds
	Solyc01g006150.3	SL3.0ch01	801566	801691	126	-	3.80174	4.47021e-33	2.14746e-31	101.877	cds		Solyc01g107650.3	SL3.0ch01	95023019	95023444	426	+	1.39941	1.61122e-08	1.77048e-07	22.4294	cds
	Solyc01g006170.3	SL3.0ch01	809029	809129	101	-	1.03265	0.00493605	0.0126489	6.30484	cds		Solyc01g107650.3	SL3.0ch01	95024976	95025225	250	+	2.00235	0.000929085	0.00317905	8.29719	utr3
	Solyc01g006350.3	SL3.0ch01	934009	934359	351	-	1.32279	0.00504687	0.0128989	6.2766	utr3		Solyc01g107857.1	SL3.0ch01	95143893	95144199	307	+	1.13189	0.00793452	0.0185905	5.74929	cds
	Solyc01g006350.3	SL3.0ch01	943510	943560	51	-	1.03395	0.00873318	0.0201135	5.6357	cds		Solyc01g107870.3	SL3.0ch01	95154911	95155411	501	+	2.30462	2.04168e-23	1.76873e-21	68.9378	utr5
	Solyc01g006350.3	SL3.0ch01	945014	945259	246	-	1.01481	0.00165419	0.00506136	7.62626	cds		Solyc01g107890.3	SL3.0ch01	95176102	95176669	568	+	1.733	2.84389e-07	2.43419e-06	18.6481	cds
	Solyc01g006370.3	SL3.0ch01	991747	992936	1190	-	1.28386	0.00610274	0.0150345	6.05558	cds		Solyc01g108070.3	SL3.0ch01	95333306	95333506	201	+	2.57765	0.000866971	0.00300003	8.38081	utr3
	Solyc01g006400.3	SL3.0ch01	1020862	1021284	423	-	1.26608	4.00071e-13	5.2213e-12	37.4787	utr3		Solyc01g108160.3	SL3.0ch01	95425821	95426271	451	+	1.3811	0.00813423	0.0189909	5.71855	cds
	Solyc01g006500.3	SL3.0ch01	1090917	1092692	1776	-	1.71186	0.000116904	0.000491158	10.9915	utr5		Solyc01g108290.3	SL3.0ch01	95539265	95540508	1244	+	1.8537	6.41717e-14	1.66442e-12	39.1281	utr5
	Solyc01g006690.3	SL3.0ch01	1270190	1270429	240	-	1.52886	0.00161704	0.00496537	7.65388	utr5		Solyc01g108290.3	SL3.0ch01	95540533	95541980	1448	+	1.38304	1.71068e-06	1.23395e-05	16.3064	cds
	Solyc01g006830.3	SL3.0ch01	1400934	1401297	364	-	1.16997	1.85384e-17	3.50239e-16	51.3425	cds		Solyc01g108290.3	SL3.0ch01	95542005	95543550	1546	+	3.03403	5.83692e-08	5.79403e-07	20.7189	utr3
	Solyc01g006830.3	SL3.0ch01	1401834	1401984	151	-	1.14997	2.98808e-10	2.92088e-09	28.3509	cds		Solyc01g108340.3	SL3.0ch01	95586066	95586341	276	+	2.96467	4.88946e-05	0.000248722	11.9732	utr3
	Solyc01g006830.3	SL3.0ch01	1402381	1403873	1493	-	2.01476	8.4692e-20	1.90283e-18	58.8666	utr5		Solyc01g108410.2	SL3.0ch01	95640040	95640632	593	+	2.60716	5.30366e-07	4.29324e-06	17.8295	cds
	Solyc01g006860.3	SL3.0ch01	1427891	1431784	3894	-	3.94628	1.45985e-91	4.73769e-89	293.407	utr5		Solyc01g108410.2	SL3.0ch01	95645317	95645367	51	+	1.36398	0.00647528	0.015777	5.98603	cds
	Solyc01g006870.3	SL3.0ch01	1431884	1432334	451	-	1.77616	1.91386e-19	4.20301e-18	57.7233	cds		Solyc01g108410.2	SL3.0ch01	95645517	95647906	2390	+	3.05098	2.99692e-24	2.88798e-22	71.5524	utr3
	Solyc01g006900.3	SL3.0ch01	1472004	1472179	176	-	1.7259	0.0055977	0.014039	6.15442	utr3		Solyc01g108540.3	SL3.0ch01	95725752	95725877	126	+	1.08475	0.00526152	0.0133764	6.22416	cds
	Solyc01g006960.3	SL3.0ch01	1519583	1519933	351	-	2.25858	0.000316165	0.00119279	9.71145	utr3		Solyc01g108540.3	SL3.0ch01	95726352	95726477	126	+	1.4598	1.51216e-05	8.71866e-05	13.4855	utr3
	Solyc01g006990.3	SL3.0ch01	1557330	1557530	201	-	1.08771	0.000287685	0.00109467	9.83529	cds		Solyc01g108570.3	SL3.0ch01	95731920	95732120	201	+	1.34955	5.43423e-05	0.000272873	11.8395	utr3
	Solyc01g007150.3	SL3.0ch01	1716983	1720322	3340	-	1.42561	0.0028826	0.00807547	6.95224	utr5		Solyc01g108580.3	SL3.0ch01	95732973	95733323	351	+	1.31552	7.27694e-05	0.000352304	11.4709	cds
	Solyc01g007780.3	SL3.0ch01	1863114	1863264	151	-	3.38238	0.000653624	0.00226358	8.78718	utr3		Solyc01g108600.3	SL3.0ch01	95759767	95760357	591	+	1.43289	1.10909e-09	1.50627e-08	25.9844	utr3
	Solyc01g007780.3	SL3.0ch01	1865139	1867921	2783	-	3.49996	6.07163e-10	5.72434e-09	27.3802	utr5		Solyc01g108610.3	SL3.0ch01	95764741	95765220	480	+	1.58774	1.17729e-05	6.95224e-05	13.8122	utr3
	Solyc01g007810.1	SL3.0ch01	1906575	1906675	101	-	2.74011	0.00265091	0.00752455	7.05418	cds		Solyc01g108630.3	SL3.0ch01	95776729	95776804	76	+	1.16036	0.000140718	0.00063303	10.6254	utr3
	Solyc01g007860.3	SL3.0ch01	1953787	1954062	276	-	1.33154	1.37244e-05	6.99342e-05	13.8036	utr3		Solyc01g108940.2	SL3.0ch01	95979861	95980758	898	+	2.40039	2.26682e-09	2.92792e-08	25.0256	cds
	Solyc01g007890.2	SL3.0ch01	1994873	1995098	226	-	1.24744	9.07847e-05	0.000391328	11.3193	utr3		Solyc01g109040.3	SL3.0ch01	96024233	96024471	239	+	1.47982	1.67666e-05	9.52938e-05	13.3573	utr3
	Solyc01g007895.1	SL3.0ch01	2017796	2021766	3971	-	1.76988	9.99015e-05	0.000426348	11.1957	cds		Solyc01g109090.2	SL3.0ch01	96055966	96056291	326	+	2.99421	4.33649e-34	1.04766e-31	102.913	utr3
	Solyc01g008090.3	SL3.0ch01	2157610	2161192	3583	-	1.32593	3.51224e-14	5.0485e-13	40.8492	cds		Solyc01g109100.2	SL3.0ch01	96057868	96058268	401	+	3.33988	1.37539e-39	5.61718e-37	120.421	utr3
	Solyc01g008120.3	SL3.0ch01	2188349	2188399	51	-	1.30277	0.000226993	0.000887552	10.1379	cds		Solyc01g109230.3	SL3.0ch01	96156328	96156628	301	+	1.13663	0.00966402	0.0217456	5.52313	utr3
	Solyc01g008120.3	SL3.0ch01	2189743	2190338	596	-	1.07238	0.00588232	0.0146123	6.09668	cds		Solyc01g109480.3	SL3.0ch01	96335520	96336202	683	+	3.11113	3.24331e-12	6.64665e-11	33.8086	utr3
	Solyc01g008180.3	SL3.0ch01	2262619	2262719	101	-	1.08692	1.94667e-05	9.60772e-05	13.3454	utr3		Solyc01g109510.3	SL3.0ch01	96358456	96358806	351	+	1.12696	2.86687e-05	0.000154203	12.6629	cds
	Solyc01g008530.3	SL3.0ch01	2565469	2565769	301	-	1.53021	0.000252796	0.000976418	10.0002	utr3		Solyc01g109660.2	SL3.0ch01	96475055	96476251	1197	+	2.14214	3.35088e-20	1.99575e-18	58.7978	utr3
	Solyc01g008560.3	SL3.0ch01	2590689	2590864	176	-	2.20955	0.000334222	0.00125217	9.64135	utr3		Solyc01g109700.3	SL3.0ch01	96509743	96510644	902	+	1.76794	2.56318e-10	3.82981e-09	27.9601	cds
	Solyc01g008560.3	SL3.0ch01	2590914	2591089	176	-	1.45834	0.00240202	0.00693127	7.17266	utr3		Solyc01g109780.3	SL3.0ch01	96547983	96548333	351	+	1.23018	0.000171453	0.000749607	10.3816	cds
	Solyc01g008800.2	SL3.0ch01	2764957	2765257	301	-	1.80633	6.81585e-27	2.44567e-25	81.758	utr3		Solyc01g109810.2	SL3.0ch01	96583667	96584142	476	+	2.3109	1.15093e-11	2.16231e-10	32.1067	cds
	Solyc01g008890.3	SL3.0ch01	2844707	2845833	1127	-	1.70026	4.36389e-23	1.24717e-21	69.4418	utr3		Solyc01g109880.3	SL3.0ch01	96638667	96639159	493	+	2.69977	1.07496e-34	2.83674e-32	104.797	cds
	Solyc01g009070.3	SL3.0ch01	3010761	3010886	126	-	1.08824	0.00555469	0.0139455	6.16406	cds		Solyc01g109890.3	SL3.0ch01	96652581	96653614	1034	+	1.09422	0.00065889	0.00237486	8.71794	cds
	Solyc01g009120.3	SL3.0ch01	3075245	3077477	2233	-	1.85072	0.00201484	0.00598428	7.38461	utr5		Solyc01g109890.3	SL3.0ch01	96653639	96653689	51	+	1.03777	0.000973926	0.00331201	8.23808	cds
	Solyc01g009220.3	SL3.0ch01	3180197	3181620	1424	-	2.56298	4.47619e-09	3.77208e-08	24.6601	utr5		Solyc01g109910.3	SL3.0ch01	96672179	96672329	151	+	1.55943	0.00447388	0.0117358	6.41294	utr3
	Solyc01g009250.3	SL3.0ch01	3212492	3212892	401	-	4.65572	7.308e-10	6.83265e-09	27.1249	utr3		Solyc01g109970.3	SL3.0ch01	96702824	96702924	101	+	1.2699	0.00959883	0.0216461	5.52975	utr5
	Solyc01g010440.3	SL3.0ch01	5287862	5288037	176	-	1.0265	0.00149429	0.00465103	7.74823	cds		Solyc01g109970.3	SL3.0ch01	96702949	96704726	1778	+	1.08193	0.0033797	0.0093473	6.74123	cds
	Solyc01g010650.3	SL3.0ch01	5598842	5599292	451	-	1.828	0.000248144	0.000960482	10.024	utr3		Solyc01g109970.3	SL3.0ch01	96709202	96709577	376	+	1.45308	9.3584e-07	7.19841e-06	17.0839	cds
	Solyc01g010700.3	SL3.0ch01	5672017	5674443	2427	-	1.79043	0.000144917	0.000597336	10.7092	utr5		Solyc01g109990.3	SL3.0ch01	96733210	96733860	651	+	1.93438	1.487e-17	6.45734e-16	50.4599	utr3
	Solyc01g010870.3	SL3.0ch01	6256726	6256901	176	-	1.35645	0.00262814	0.00747154	7.06438	utr5		Solyc01g110110.3	SL3.0ch01	96803970	96804345	376	+	1.5307	0.00472385	0.0122733	6.34834	cds
	Solyc01g010880.3	SL3.0ch01	6263486	6263591	106	-	1.03113	0.0037546	0.0100919	6.63066	utr5		Solyc01g110195.1	SL3.0ch01	96865755	96865855	101	+	1.21131	0.000632045	0.002294	8.76792	cds
	Solyc01g014180.3	SL3.0ch01	11697046	11697321	276	-	1.14554	2.81191e-06	1.63933e-05	15.8965	utr3		Solyc01g110270.3	SL3.0ch01	96906138	96906288	151	+	1.24753	0.00779013	0.0183097	5.77125	utr5
	Solyc01g014180.3	SL3.0ch01	11697346	11697396	51	-	1.12587	7.11603e-05	0.000313397	11.6397	cds		Solyc01g110270.3	SL3.0ch01	96906313	96908609	2297	+	1.89713	9.27253e-15	2.70957e-13	41.747	utr3
	Solyc01g017087.1	SL3.0ch01	23792193	23792739	547	-	1.69064	0.00287351	0.0080531	6.95624	cds		Solyc01g110360.3	SL3.0ch01	96998162	96998437	276	+	2.68742	4.47911e-33	1.01092e-30	99.6422	utr5
	Solyc01g017183.1	SL3.0ch01	23806376	23806630	255	-	4.56427	3.63005e-13	4.74603e-12	37.6164	cds		Solyc01g110360.3	SL3.0ch01	97000372	97000822	451	+	1.84412	3.82276e-13	8.99475e-12	36.6941	utr3
	Solyc01g017600.3	SL3.0ch01	24247397	24248022	626	-	2.89746	1.09524e-79	2.57982e-77	254.421	utr3		Solyc01g110480.3	SL3.0ch01	97093043	97093450	408	+	1.23019	4.5476e-07	3.74484e-06	18.0267	utr5
	Solyc01g020285.1	SL3.0ch01	28554798	28555198	401	-	1.29163	0.00262227	0.00745922	7.06676	cds		Solyc01g110560.3	SL3.0ch01	97126892	97127067	176	+	2.87815	3.01766e-12	6.20647e-11	33.9074	cds
	Solyc01g034020.3	SL3.0ch01	35368130	35373919	5790	-	1.20491	6.17429e-05	0.00027499	11.8283	cds		Solyc01g110600.2	SL3.0ch01	97166034	97167470	1437	+	1.82295	0.00320412	0.00893518	6.80629	utr5
	Solyc01g034150.3	SL3.0ch01	36276268	36282001	5734	-	1.22057	9.50186e-05	0.000406748	11.2636	cds		Solyc01g110960.3	SL3.0ch01	97322440	97322740	301	+	1.2276	3.35994e-11	5.85702e-10	30.6691	cds
	Solyc01g049680.3	SL3.0ch01	45777242	45777592	351	-	1.6611	1.09579e-06	6.84177e-06	17.1572	utr3		Solyc01g110990.2	SL3.0ch01	97328608	97328908	301	+	1.10313	2.24134e-07	1.95453e-06	18.9647	cds
	Solyc01g049880.3	SL3.0ch01	46638957	46640921	1965	-	3.00659	1.65986e-36	9.69624e-35	112.99	utr3		Solyc01g110990.2	SL3.0ch01	97329183	97329233	51	+	1.1217	0.000505381	0.00189606	9.04278	cds
	Solyc01g050070.3	SL3.0ch01	48277114	48280812	3699	-	1.91949	0.00215276	0.00631304	7.30745	utr3		Solyc01g111040.3	SL3.0ch01	97361988	97362163	176	+	1.34912	0.000161197	0.00071135	10.4572	cds
	Solyc01g050070.3	SL3.0ch01	48277869	48277944	76	-	1.85717	0.000705104	0.0024212	8.69006	utr3		Solyc01g111060.3	SL3.0ch01	97375126	97375401	276	+	2.91163	0.000234087	0.000983178	9.99026	utr3
	Solyc01g050070.3	SL3.0ch01	48295522	48295597	76	-	1.81881	0.00125212	0.0039856	7.97099	cds		Solyc01g111140.3	SL3.0ch01	97420550	97421720	1171	+	1.12371	1.21107e-08	1.35952e-07	22.8104	cds
	Solyc01g056520.3	SL3.0ch01	54532077	54537356	5280	-	3.56078	1.35902e-29	5.57502e-28	90.535	utr3		Solyc01g111145.1	SL3.0ch01	97434542	97434592	51	+	1.09129	5.65116e-07	4.55069e-06	17.7455	cds
	Solyc01g056720.3	SL3.0ch01	56274844	56283826	8983	-	1.33301	0.00272146	0.00770087	7.02076	cds		Solyc01g111145.1	SL3.0ch01	97434992	97435292	301	+	1.24435	3.90244e-11	6.70056e-10	30.475	utr3
	Solyc01g057200.3	SL3.0ch01	59695100	59695754	655	-	1.94551	0.00116571	0.00374814	8.05961	cds		Solyc01g111145.1	SL3.0ch01	97435317	97435442	126	+	1.16687	1.17721e-05	6.95224e-05	13.8122	utr3
	Solyc01g057340.3	SL3.0ch01	60507360	60507660	301	-	1.45647	0.00274436	0.00775367	7.01091	utr5		Solyc01g111145.1	SL3.0ch01	97435517	97435617	101	+	1.31308	0.00241536	0.00705423	7.1473	utr3
	Solyc01g057840.3	SL3.0ch01	64045142	64045392	251	-	1.22334	0.000337318	0.00126215	9.6299	utr3		Solyc01g111200.3	SL3.0ch01	97451616	97451716	101	+	1.49121	1.58552e-08	1.74448e-07	22.4507	cds
	Solyc01g057850.3	SL3.0ch01	64047953	64050027	2075	-	1.94522	2.59555e-14	3.80195e-13	41.2583	cds		Solyc01g111200.3	SL3.0ch01	97452366	97452466	101	+	1.11319	7.47742e-06	4.62699e-05	14.3996	cds
	Solyc01g058200.3	SL3.0ch01	65539304	65539397	94	-	1.14771	0.000208504	0.000824979	10.2434	cds		Solyc01g111420.3	SL3.0ch01	97589666	97590266	601	+	1.6921	2.76754e-18	1.31865e-16	52.7518	cds
	Solyc01g058670.3	SL3.0ch01	67462230	67462793	564	-	1.44104	0.000290367	0.00110401	9.82303	utr5		Solyc01g111450.3	SL3.0ch01	97599171	97599371	201	+	1.0531	0.00420412	0.0111554	6.48611	utr5
	Solyc01g060040.3	SL3.0ch01	69388268	69388723	456	-	1.45427	0.00131216	0.00415679	7.91032	cds		Solyc01g111530.3	SL3.0ch01	97675176	97675376	201	+	1.00713	0.000236549	0.000992059	9.97729	cds
	Solyc01g060040.3	SL3.0ch01	69388748	69388873	126	-	1.271	0.00785916	0.0184615	5.75934	cds		Solyc01g111550.3	SL3.0ch01	97696850	97697534	685	+	1.57492	0.000599584	0.00219102	8.83418	cds
	Solyc01g060080.3	SL3.0ch01	69484080	69489246	5167	-	2.39264	7.3944e-07	4.72388e-06	17.6916	cds		Solyc01g111560.3	SL3.0ch01	97706283	97706839	557	+	1.10666	0.000274544	0.00112309	9.79831	utr3
	Solyc01g060205.1	SL3.0ch01	69735832	69736096	265	-	1.17966	0.00821833	0.0191207	5.70872	cds		Solyc01g111570.3	SL3.0ch01	97715943	97716218	276	+	1.26001	0.00678809	0.0163695	5.93285	utr3
	Solyc01g065510.2	SL3.0ch01	71590744	71591019	276	-	1.72727	0.00314347	0.00869455	6.84567	cds		Solyc01g111580.3	SL3.0ch01	97721817	97721892	76	+	1.02274	0.00318865	0.00890161	6.81172	cds
	Solyc01g065580.3	SL3.0ch01	71749237	71750193	957	-	1.14467	0.00106581	0.00346507	8.1729	cds		Solyc01g111610.3	SL3.0ch01	97746500	97747014	515	+	1.31491	0.00068404	0.00245159	8.67206	cds
	Solyc01g066060.3	SL3.0ch01	72816913	72818243	1331	-	1.16798	0.00284156	0.00797734	6.96988	cds		Solyc01g111630.3	SL3.0ch01	97765074	97765476	403	+	1.91077	8.43187e-10	1.16639e-08	26.3534	utr3
	Solyc01g066060.3	SL3.0ch01	72818268	72820498	2231	-	1.18588	0.0025011	0.007169	7.12401	cds		Solyc01g111740.3	SL3.0ch01	97841752	97842277	526	+	1.50431	0.00082844	0.00288767	8.43588	cds
	Solyc01g066290.2	SL3.0ch01	73726668	73726743	76	-	1.23341	0.0080623	0.0188297	5.73085	cds		Solyc01g111780.3	SL3.0ch01	97884263	97884538	276	+	1.03618	0.00582359	0.0145509	6.10275	utr3
	Solyc01g066590.3	SL3.0ch01	74505984	74506059	76	-	1.11646	0.00289342	0.0081027	6.94738	utr5		Solyc01g111840.3	SL3.0ch01	97920694	97921153	460	+	1.42789	0.000581308	0.00213597	8.87089	cds
	Solyc01g066720.3	SL3.0ch01	74687078	74687178	101	-	2.08015	0.00436707	0.0114193	6.45239	utr3		Solyc01g111920.3	SL3.0ch01	98000222	98001860	1639	+	1.34581	0.00011343	0.000522326	10.9028	utr3
	Solyc01g066880.3	SL3.0ch01	74936307	74937283	977	-	3.18778	2.7775e-53	3.07293e-51	167.799	utr5		Solyc01g111920.3	SL3.0ch01	98001885	98001960	76	+	1.113	0.00348326	0.00957353	6.70673	utr3
	Solyc01g067090.3	SL3.0ch01	75243600	75243996	397	-	1.42828	0.000191818	0.000765383	10.3515	utr3		Solyc01g111940.3	SL3.0ch01	98010403	98011145	743	+	1.87055	7.14001e-23	5.91655e-21	67.1957	cds
	Solyc01g067400.3	SL3.0ch01	75692081	75692231	151	-	1.09955	9.33355e-07	5.90074e-06	17.3707	utr3		Solyc01g111990.3	SL3.0ch01	98045567	98045817	251	+	1.57511	0.00353139	0.00967791	6.69109	utr3
	Solyc01g067440.3	SL3.0ch01	75930731	75930922	192	-	1.25996	0.00399471	0.0106167	6.55752	cds		Solyc01g112160.3	SL3.0ch01	98145431	98147907	2477	+	1.79923	2.23263e-05	0.000123218	12.9865	cds
	Solyc01g067560.3	SL3.0ch01	76170893	76175685	4793	-	1.47771	1.99972e-07	1.38934e-06	19.4572	cds		Solyc01g112160.3	SL3.0ch01	98149199	98149474	276	+	1.89026	0.000386949	0.00150798	9.37317	utr3
	Solyc01g067560.3	SL3.0ch01	76175735	76175810	76	-	1.06308	0.0014366	0.00448675	7.80011	cds		Solyc01g112180.3	SL3.0ch01	98160526	98161814	1289	+	1.49686	0.000254211	0.00105244	9.89204	utr3
	Solyc01g067580.3	SL3.0ch01	76195952	76198537	2586	-	2.70186	5.82264e-20	1.32452e-18	59.3892	utr3		Solyc01g112250.3	SL3.0ch01	98236374	98236724	351	+	1.4629	1.76682e-07	1.57763e-06	19.2738	utr5
	Solyc01g067680.3	SL3.0ch01	76371584	76372493	910	-	2.53314	2.45392e-20	5.68843e-19	60.6086	utr3		Solyc01g112250.3	SL3.0ch01	98242444	98249041	6598	+	1.43411	2.75962e-05	0.000148949	12.7129	utr3
	Solyc01g068060.3	SL3.0ch01	76894709	76895034	326	-	1.4378	0.00303122	0.00841596	6.89266	utr3		Solyc01g112290.3	SL3.0ch01	98281003	98281153	151	+	1.51615	0.00158866	0.00497631	7.65071	utr3
	Solyc01g068065.1	SL3.0ch01	76898962	76899105	144	-	2.06766	1.93863e-12	2.33403e-11	35.3184	cds		Solyc01g005080.3	SL3.0ch01	70105	70205	101	-	1.04954	0.00442208	0.0116248	6.42665	cds
	Solyc01g068065.1	SL3.0ch01	76899130	76900845	1716	-	1.99406	2.66318e-13	3.5454e-12	38.0372	utr5		Solyc01g005100.3	SL3.0ch01	91975	92923	949	-	1.54041	0.00321364	0.00895444	6.80318	cds
	Solyc01g068160.3	SL3.0ch01	77078144	77078519	376	-	3.22418	1.09396e-06	6.83621e-06	17.1584	utr5		Solyc01g005120.3	SL3.0ch01	107133	107325	193	-	4.02745	5.29085e-09	6.38663e-08	23.9004	utr5
	Solyc01g068330.3	SL3.0ch01	77359920	77360195	276	-	1.29437	0.00147004	0.00458149	7.76997	cds		Solyc01g005250.3	SL3.0ch01	191382	191632	251	-	2.10213	0.000478905	0.00181139	9.10869	utr3
	Solyc01g068380.3	SL3.0ch01	77392899	77393493	595	-	2.69469	1.8474e-13	2.50041e-12	38.541	utr3		Solyc01g005290.3	SL3.0ch01	209161	209394	234	-	1.63294	7.30667e-06	4.52787e-05	14.4308	cds
	Solyc01g068460.3	SL3.0ch01	77513837	77514073	237	-	1.34479	9.08264e-08	6.56973e-07	20.5377	cds		Solyc01g005330.3	SL3.0ch01	234398	235205	808	-	1.44407	2.07094e-09	2.69726e-08	25.1439	cds
	Solyc01g068475.1	SL3.0ch01	77525643	77526997	1355	-	1.34064	0.000313075	0.00118143	9.72525	cds		Solyc01g005540.3	SL3.0ch01	368800	370293	1494	-	1.34946	3.48052e-05	0.00018347	12.4122	cds
	Solyc01g079250.3	SL3.0ch01	78200828	78201638	811	-	1.67573	2.21238e-13	2.97785e-12	38.2889	utr3		Solyc01g005570.3	SL3.0ch01	400871	402887	2017	-	1.71302	4.76407e-15	1.46448e-13	42.6347	utr3
	Solyc01g079320.3	SL3.0ch01	78255964	78256312	349	-	1.9798	0.000319519	0.00120389	9.69809	utr5		Solyc01g005575.1	SL3.0ch01	407271	408618	1348	-	1.26207	1.697e-10	2.62005e-09	28.5078	cds
	Solyc01g079360.3	SL3.0ch01	78311448	78311676	229	-	1.09285	0.000254999	0.000984145	9.98884	cds		Solyc01g005600.3	SL3.0ch01	420217	420517	301	-	2.13332	1.27381e-07	1.17093e-06	19.7039	utr3
	Solyc01g079450.3	SL3.0ch01	78363402	78363652	251	-	1.37215	7.73521e-05	0.000338867	11.527	utr3		Solyc01g005770.3	SL3.0ch01	499023	499198	176	-	1.77398	0.00263121	0.00758285	7.04304	utr3
	Solyc01g079530.3	SL3.0ch01	78453186	78454782	1597	-	1.60628	1.00446e-10	1.03669e-09	29.8454	cds		Solyc01g005770.3	SL3.0ch01	499323	499398	76	-	2.76525	0.00131	0.00423094	7.88481	utr3
	Solyc01g079610.3	SL3.0ch01	78575859	78575977	119	-	1.09169	6.53385e-05	0.000289277	11.7553	cds		Solyc01g005865.1	SL3.0ch01	581211	581895	685	-	1.39178	0.000661792	0.00238381	8.71251	utr3
	Solyc01g079610.3	SL3.0ch01	78576477	78576527	51	-	1.04081	8.05186e-06	4.29158e-05	14.5081	cds		Solyc01g005980.3	SL3.0ch01	650065	651429	1365	-	1.30094	0.00968387	0.0217817	5.52074	utr3
	Solyc01g079610.3	SL3.0ch01	78578641	78578813	173	-	1.11668	1.81472e-05	9.03277e-05	13.4345	cds		Solyc01g005990.3	SL3.0ch01	654644	655019	376	-	1.49008	0.00312789	0.00876678	6.83374	utr5
	Solyc01g079710.3	SL3.0ch01	78683240	78684277	1038	-	2.73027	1.2516e-15	2.04914e-14	45.472	utr5		Solyc01g006040.3	SL3.0ch01	717445	717952	508	-	1.23075	3.64763e-06	2.44119e-05	15.3221	cds
	Solyc01g079880.3	SL3.0ch01	78883537	78883712	176	-	1.22308	2.54833e-06	1.49581e-05	16.0287	utr3		Solyc01g006150.3	SL3.0ch01	799150	801691	2542	-	4.21488	4.94214e-29	7.99741e-27	86.6925	cds
	Solyc01g080070.3	SL3.0ch01	79077198	79077648	451	-	1.3067	1.12629e-11	1.26818e-10	32.8765	cds		Solyc01g006170.3	SL3.0ch01	811199	811274	76	-	1.57243	0.00409614	0.0109271	6.51595	utr5
	Solyc01g080210.3	SL3.0ch01	79280941	79283360	2420	-	1.86087	0.00039119	0.00143903	9.44069	utr5		Solyc01g006350.3	SL3.0ch01	934009	934284	276	-	1.54785	0.00223362	0.00661122	7.24087	utr3
	Solyc01g080320.2	SL3.0ch01	79404084	79406579	2496	-	2.47402	2.23283e-05	0.000108694	13.1674	cds		Solyc01g006350.3	SL3.0ch01	945014	945259	246	-	1.07789	1.05513e-05	6.30615e-05	13.9529	cds
	Solyc01g080340.3	SL3.0ch01	79415979	79416204	226	-	1.46012	0.00716262	0.0171032	5.86959	cds		Solyc01g006370.3	SL3.0ch01	992005	993051	1047	-	1.01176	0.00347107	0.00955228	6.70994	cds
	Solyc01g080450.3	SL3.0ch01	79541882	79542207	326	-	1.92739	0.00168284	0.00513933	7.6042	utr3		Solyc01g006370.3	SL3.0ch01	1000795	1000962	168	-	1.19605	0.00293987	0.00832412	6.90849	cds
	Solyc01g080500.2	SL3.0ch01	79585603	79585953	351	-	1.8602	3.76902e-09	3.20762e-08	24.8939	utr3		Solyc01g006400.3	SL3.0ch01	1020862	1021284	423	-	1.50424	4.67578e-05	0.000239772	12.0261	utr3
	Solyc01g080760.3	SL3.0ch01	79841455	79841855	401	-	1.96862	1.60331e-05	8.05462e-05	13.5998	utr5		Solyc01g006500.3	SL3.0ch01	1090917	1092709	1793	-	2.1277	1.22884e-08	1.37687e-07	22.7921	utr5
	Solyc01g080860.3	SL3.0ch01	80030592	80030867	276	-	1.86994	0.000361808	0.00134074	9.54276	cds		Solyc01g006690.3	SL3.0ch01	1270215	1270429	215	-	1.6051	0.000300355	0.00121366	9.68642	utr5
	Solyc01g080870.3	SL3.0ch01	80039691	80040016	326	-	1.40707	0.00132198	0.00418574	7.9003	utr3		Solyc01g006830.3	SL3.0ch01	1401834	1402306	473	-	1.14156	9.3054e-07	7.16407e-06	17.0908	utr5
	Solyc01g080930.3	SL3.0ch01	80122743	80122918	176	-	1.06406	0.00231695	0.00672408	7.21645	utr3		Solyc01g006830.3	SL3.0ch01	1402356	1403848	1493	-	1.23362	3.98018e-06	2.64825e-05	15.2046	utr5
	Solyc01g081010.3	SL3.0ch01	80173632	80173707	76	-	1.04241	0.00795196	0.0186272	5.74645	utr3		Solyc01g006860.3	SL3.0ch01	1427891	1431734	3844	-	3.95356	2.24771e-47	1.64932e-44	145.443	utr5
	Solyc01g081010.3	SL3.0ch01	80173807	80173882	76	-	1.11652	0.00247129	0.0070975	7.13847	utr3		Solyc01g006870.3	SL3.0ch01	1431859	1432487	629	-	1.77833	6.42364e-14	1.66442e-12	39.1281	cds
	Solyc01g081210.3	SL3.0ch01	80350449	80351267	819	-	1.25509	0.000466588	0.00168539	9.2127	cds		Solyc01g006960.3	SL3.0ch01	1519583	1519908	326	-	2.68503	1.00636e-05	6.03567e-05	14.0161	utr3
	Solyc01g081240.3	SL3.0ch01	80358550	80360624	2075	-	3.26453	2.70009e-08	2.06993e-07	22.2039	utr3		Solyc01g006990.3	SL3.0ch01	1557405	1557530	126	-	1.09489	3.71506e-05	0.000194876	12.3252	cds
	Solyc01g081410.3	SL3.0ch01	80467653	80468652	1000	-	1.71206	5.85472e-05	0.000261863	11.8989	cds		Solyc01g007070.3	SL3.0ch01	1601532	1601857	326	-	2.91339	1.6316e-06	1.18406e-05	16.3659	utr3
	Solyc01g081440.3	SL3.0ch01	80505607	80505752	146	-	1.02198	0.00420555	0.0110743	6.49664	utr5		Solyc01g007780.3	SL3.0ch01	1863114	1863389	276	-	2.43854	0.000260932	0.00107668	9.85919	utr3
	Solyc01g081450.3	SL3.0ch01	80515004	80516503	1500	-	2.62853	5.26516e-13	6.78063e-12	37.1017	utr5		Solyc01g007780.3	SL3.0ch01	1867003	1867846	844	-	2.05905	0.00204431	0.0061283	7.3503	utr5
	Solyc01g081470.3	SL3.0ch01	80534846	80536003	1158	-	1.06584	0.00901168	0.0206474	5.5979	cds		Solyc01g007860.3	SL3.0ch01	1953787	1954112	326	-	1.44504	3.6133e-06	2.42095e-05	15.3341	utr3
	Solyc01g081540.3	SL3.0ch01	80585486	80586149	664	-	1.07522	0.00246638	0.00708618	7.14078	cds		Solyc01g007890.2	SL3.0ch01	1994873	1995073	201	-	1.17432	5.81133e-05	0.000289436	11.7545	utr3
	Solyc01g081540.3	SL3.0ch01	80590167	80590242	76	-	1.04578	0.00823819	0.0191638	5.70547	cds		Solyc01g007895.1	SL3.0ch01	2017821	2021766	3946	-	1.63903	9.15263e-05	0.000432732	11.1742	cds
	Solyc01g073650.3	SL3.0ch01	80911039	80911364	326	-	2.25126	5.01393e-21	1.23897e-19	62.8075	utr5		Solyc01g007930.3	SL3.0ch01	2055445	2055695	251	-	1.17576	0.00425535	0.011255	6.47329	cds
	Solyc01g073660.3	SL3.0ch01	80921627	80922395	769	-	2.22184	4.04687e-11	4.32653e-10	31.1061	utr5		Solyc01g008090.3	SL3.0ch01	2155684	2155759	76	-	1.1494	1.81363e-11	3.33075e-10	31.4834	cds
	Solyc01g073680.3	SL3.0ch01	80931052	80931177	126	-	5.41426	1.97076e-05	9.71348e-05	13.3297	utr3		Solyc01g008090.3	SL3.0ch01	2157610	2163677	6068	-	1.29706	4.42124e-12	8.9431e-11	33.3804	cds
	Solyc01g073690.2	SL3.0ch01	80940196	80940246	51	-	1.02453	0.00161452	0.00496181	7.65492	cds		Solyc01g008180.3	SL3.0ch01	2262619	2262719	101	-	1.06037	0.000757898	0.00267384	8.54687	utr3
	Solyc01g073690.2	SL3.0ch01	80940296	80940396	101	-	1.20116	0.0024831	0.00712581	7.13273	utr5		Solyc01g008250.3	SL3.0ch01	2309354	2309804	451	-	1.71815	0.00233763	0.00686834	7.18582	utr3
	Solyc01g073700.3	SL3.0ch01	80955778	80956486	709	-	1.57517	3.94903e-05	0.000183667	12.4106	utr5		Solyc01g008300.2	SL3.0ch01	2339577	2340811	1235	-	1.83432	0.00532673	0.0135062	6.21024	utr3
	Solyc01g073725.1	SL3.0ch01	80980352	80981820	1469	-	1.659	8.16277e-05	0.000355636	11.4573	cds		Solyc01g008450.1	SL3.0ch01	2472153	2472303	151	-	3.94492	0.000485833	0.00183194	9.09241	cds
	Solyc01g073780.2	SL3.0ch01	81037075	81037600	526	-	4.15574	5.31409e-21	1.30432e-19	62.7333	cds		Solyc01g008700.3	SL3.0ch01	2681025	2681100	76	-	2.17325	0.00597755	0.0148508	6.07332	utr3
	Solyc01g073870.3	SL3.0ch01	81086819	81087940	1122	-	1.41512	1.3592e-08	1.08291e-07	23.1386	cds		Solyc01g008800.2	SL3.0ch01	2764982	2765357	376	-	2.00366	4.5645e-07	3.75155e-06	18.0241	utr3
	Solyc01g073920.3	SL3.0ch01	81141994	81147293	5300	-	1.25832	0.00272713	0.00771245	7.0186	cds		Solyc01g008800.2	SL3.0ch01	2767461	2767686	226	-	1.53993	0.00678939	0.0163703	5.93277	cds
	Solyc01g086670.3	SL3.0ch01	81508860	81508985	126	-	3.84957	0.000154357	0.000632323	10.6271	utr3		Solyc01g008890.3	SL3.0ch01	2844707	2845101	395	-	1.33596	1.55522e-08	1.71444e-07	22.4758	utr3
	Solyc01g086750.3	SL3.0ch01	81576268	81576343	76	-	1.11949	0.00298114	0.008301	6.9125	cds		Solyc01g008890.3	SL3.0ch01	2845458	2845883	426	-	1.6272	6.66998e-10	9.432e-09	26.6598	cds
	Solyc01g086750.3	SL3.0ch01	81579838	81580881	1044	-	1.11323	0.00156369	0.00483613	7.69193	cds		Solyc01g008890.3	SL3.0ch01	2846897	2852038	5142	-	2.0044	0.000194649	0.000836587	10.2232	utr5
	Solyc01g086960.3	SL3.0ch01	81750347	81750497	151	-	1.46537	1.53805e-15	2.49851e-14	45.1859	cds		Solyc01g008970.3	SL3.0ch01	2921601	2921851	251	-	1.01649	0.0086823	0.02	5.64386	utr3
	Solyc01g087030.3	SL3.0ch01	81822321	81823875	1555	-	2.05289	2.68918e-11	2.92208e-10	31.6723	utr3		Solyc01g009220.3	SL3.0ch01	3180322	3181620	1299	-	3.28164	6.60677e-10	9.35032e-09	26.6723	utr5
	Solyc01g087170.3	SL3.0ch01	81978925	81979050	126	-	1.11584	0.00700843	0.0168012	5.89529	cds		Solyc01g009250.3	SL3.0ch01	3212492	3212892	401	-	5.27691	2.23493e-13	5.40703e-12	37.4283	utr3
	Solyc01g087190.3	SL3.0ch01	82002233	82002358	126	-	1.34431	0.00646602	0.0157567	5.98789	utr5		Solyc01g009610.3	SL3.0ch01	3776487	3776687	201	-	1.0753	2.65408e-05	0.000144068	12.761	utr3
	Solyc01g087250.3	SL3.0ch01	82071115	82071190	76	-	1.09237	0.002483	0.00712581	7.13273	utr5		Solyc01g009860.3	SL3.0ch01	4316168	4316368	201	-	1.15514	0.000200434	0.000858438	10.186	utr3
	Solyc01g087260.3	SL3.0ch01	82076272	82077228	957	-	1.08244	2.81718e-09	2.44748e-08	25.2841	utr3		Solyc01g010030.3	SL3.0ch01	4605609	4605809	201	-	1.06042	0.00937904	0.0212746	5.55472	cds
	Solyc01g087270.3	SL3.0ch01	82085740	82086015	276	-	1.37403	2.23836e-07	1.53542e-06	19.3129	utr5		Solyc01g010030.3	SL3.0ch01	4605834	4605909	76	-	1.15152	0.00199374	0.00600396	7.37987	cds
	Solyc01g087320.3	SL3.0ch01	82118538	82124470	5933	-	1.48663	2.36372e-07	1.6161e-06	19.2391	cds		Solyc01g010570.3	SL3.0ch01	5529946	5530096	151	-	1.15641	1.04207e-05	6.23462e-05	13.9693	cds
	Solyc01g087340.3	SL3.0ch01	82171457	82180192	8736	-	1.53249	0.00183244	0.00553142	7.49814	cds		Solyc01g010650.3	SL3.0ch01	5598817	5599242	426	-	1.97616	1.48525e-07	1.3437e-06	19.5054	utr3
	Solyc01g087400.3	SL3.0ch01	82224631	82224993	363	-	1.34909	4.69737e-05	0.000214981	12.1835	cds		Solyc01g010700.3	SL3.0ch01	5672017	5674443	2427	-	1.77357	4.97726e-05	0.000252663	11.9505	utr5
	Solyc01g087500.3	SL3.0ch01	82315547	82315597	51	-	1.11479	2.33633e-05	0.000113392	13.1064	utr3		Solyc01g010750.3	SL3.0ch01	5731203	5731278	76	-	1.01359	0.00170768	0.00528543	7.56376	cds
	Solyc01g087500.3	SL3.0ch01	82316172	82316497	326	-	1.97903	2.94071e-19	6.37184e-18	57.123	utr3		Solyc01g010770.3	SL3.0ch01	5768535	5769010	476	-	1.63825	0.00020581	0.00087913	10.1516	utr3
	Solyc01g087500.3	SL3.0ch01	82319922	82320047	126	-	1.13856	1.60175e-05	8.04954e-05	13.6007	utr3		Solyc01g010835.1	SL3.0ch01	6178297	6179157	861	-	1.3969	0.00318897	0.00890161	6.81172	cds
	Solyc01g087630.2	SL3.0ch01	82457300	82457697	398	-	1.19194	0.00795264	0.0186272	5.74645	utr3		Solyc01g010870.3	SL3.0ch01	6256676	6256901	226	-	1.23849	0.0010819	0.00361257	8.11276	utr5
	Solyc01g087690.2	SL3.0ch01	82490966	82491016	51	-	1.05273	0.00192132	0.00575215	7.44168	cds		Solyc01g014180.3	SL3.0ch01	11696896	11697346	451	-	1.23838	1.36773e-08	1.52145e-07	22.6481	utr3
	Solyc01g087690.2	SL3.0ch01	82491293	82491343	51	-	1.00146	0.00329529	0.00904084	6.78933	cds		Solyc01g017183.1	SL3.0ch01	23806401	23806630	230	-	7.99508	6.42419e-08	6.31847e-07	20.5939	cds
	Solyc01g087690.2	SL3.0ch01	82492941	82493166	226	-	1.12561	0.000166161	0.00067453	10.5338	cds		Solyc01g017600.3	SL3.0ch01	24247472	24248047	576	-	2.89829	1.66482e-27	2.28453e-25	81.8563	utr3
	Solyc01g087750.3	SL3.0ch01	82546724	82546799	76	-	1.06623	0.00137837	0.00432992	7.85145	utr3		Solyc01g020285.1	SL3.0ch01	28554823	28555198	376	-	1.18097	0.00775978	0.0182659	5.7747	cds
	Solyc01g087750.3	SL3.0ch01	82550993	82555003	4011	-	1.41389	2.05722e-15	3.33818e-14	44.7679	cds		Solyc01g034020.3	SL3.0ch01	35368130	35373919	5790	-	1.48728	5.81534e-06	3.69857e-05	14.7227	cds
	Solyc01g087910.3	SL3.0ch01	82649223	82652281	3059	-	1.29586	0.00586788	0.0145789	6.09998	cds		Solyc01g034150.3	SL3.0ch01	36277368	36282001	4634	-	1.0274	0.0019711	0.00594518	7.39406	cds
	Solyc01g087920.1	SL3.0ch01	82656708	82663613	6906	-	1.51836	0.00234349	0.00678111	7.20426	cds		Solyc01g034150.3	SL3.0ch01	36282076	36282238	163	-	1.17931	0.00376162	0.0102031	6.61485	cds
	Solyc01g088390.3	SL3.0ch01	83037039	83037139	101	-	1.17553	0.00213691	0.00627913	7.31522	cds		Solyc01g028870.3	SL3.0ch01	40937582	40937782	201	-	1.15823	0.00167759	0.0052064	7.5855	utr3
	Solyc01g088390.3	SL3.0ch01	83037164	83037314	151	-	1.09776	0.00153255	0.00476088	7.71456	cds		Solyc01g028870.3	SL3.0ch01	40945951	40946144	194	-	1.20496	0.00500027	0.0128263	6.28475	utr5
	Solyc01g088480.3	SL3.0ch01	83138773	83138898	126	-	1.10453	0.000278695	0.00106574	9.87393	utr3		Solyc01g049680.3	SL3.0ch01	45777242	45777592	351	-	1.28076	0.000282211	0.00115119	9.76266	utr3
	Solyc01g088610.3	SL3.0ch01	83243943	83244168	226	-	1.17721	5.34185e-07	3.48114e-06	18.132	utr3		Solyc01g049880.3	SL3.0ch01	46639032	46640971	1940	-	3.0274	2.2327e-15	7.18527e-14	43.662	utr3
	Solyc01g088690.3	SL3.0ch01	83312777	83313137	361	-	1.82052	0.00199905	0.00594342	7.39449	cds		Solyc01g056520.3	SL3.0ch01	54532077	54537356	5280	-	2.73295	9.0817e-15	2.66288e-13	41.7721	utr3
	Solyc01g088700.3	SL3.0ch01	83321430	83321605	176	-	1.22626	0.00164855	0.00504553	7.63078	cds		Solyc01g057200.3	SL3.0ch01	59695125	59695804	680	-	1.95179	1.20241e-05	7.09006e-05	13.7838	cds
	Solyc01g088730.3	SL3.0ch01	83371514	83373146	1633	-	1.82277	2.07928e-08	1.62124e-07	22.5564	utr3		Solyc01g057310.3	SL3.0ch01	60463624	60465467	1844	-	1.29923	0.0043425	0.011449	6.44864	cds
	Solyc01g089850.3	SL3.0ch01	83449054	83449404	351	-	1.47003	0.00276638	0.00780204	7.00193	utr3		Solyc01g057340.3	SL3.0ch01	60507360	60507710	351	-	1.68921	9.99638e-06	5.99957e-05	14.0248	utr5
	Solyc01g089870.3	SL3.0ch01	83471397	83471497	101	-	1.14203	0.00737993	0.0175189	5.83494	cds		Solyc01g057840.3	SL3.0ch01	64045142	64045417	276	-	1.07564	0.000240735	0.00100666	9.9562	utr3
	Solyc01g089870.3	SL3.0ch01	83472985	83473377	393	-	1.65008	2.40418e-08	1.8577e-07	22.36	utr5		Solyc01g057850.3	SL3.0ch01	64047928	64050027	2100	-	1.83393	6.65785e-13	1.51462e-11	35.9423	cds
	Solyc01g089960.3	SL3.0ch01	83535469	83535791	323	-	2.83655	1.78988e-05	8.9213e-05	13.4524	utr5		Solyc01g057900.3	SL3.0ch01	64137067	64137242	176	-	1.70758	0.00180704	0.00553108	7.49822	utr3
	Solyc01g089980.3	SL3.0ch01	83562333	83562483	151	-	1.29037	0.00433678	0.011357	6.46028	utr3		Solyc01g058200.3	SL3.0ch01	65539304	65539397	94	-	1.42615	5.36533e-09	6.46288e-08	23.8832	cds
	Solyc01g090190.3	SL3.0ch01	83685736	83685786	51	-	1.13899	3.25139e-15	5.16122e-14	44.1393	cds		Solyc01g058670.3	SL3.0ch01	67462230	67462793	564	-	1.50797	0.000200008	0.000857043	10.1883	utr5
	Solyc01g090225.1	SL3.0ch01	83734619	83734669	51	-	1.27567	0.000341711	0.00127598	9.61418	utr3		Solyc01g059860.3	SL3.0ch01	68841001	68841251	251	-	1.85994	0.00108451	0.00361846	8.11041	utr3
	Solyc01g090680.3	SL3.0ch01	84201244	84201619	376	-	1.17201	9.27573e-06	4.88932e-05	14.32	utr3		Solyc01g060040.3	SL3.0ch01	69388068	69388648	581	-	1.26507	1.28917e-05	7.55227e-05	13.6927	cds
	Solyc01g090680.3	SL3.0ch01	84203002	84203277	276	-	1.41786	2.25383e-05	0.000109607	13.1554	utr5		Solyc01g060080.3	SL3.0ch01	69480942	69489246	8305	-	2.03663	4.87492e-06	3.17101e-05	14.9447	cds
	Solyc01g090790.3	SL3.0ch01	84343690	84346725	3036	-	1.52245	1.86297e-35	1.03056e-33	109.58	cds		Solyc01g060205.1	SL3.0ch01	69735807	69736096	290	-	1.67336	0.000136222	0.000614415	10.6685	cds
	Solyc01g090790.3	SL3.0ch01	84346925	84346975	51	-	1.04308	1.04246e-07	7.49584e-07	20.3474	cds		Solyc01g065510.2	SL3.0ch01	71590494	71590919	426	-	1.47204	0.00561441	0.0141077	6.14737	utr3
	Solyc01g090920.3	SL3.0ch01	84490399	84490749	351	-	2.32346	1.35868e-06	8.33002e-06	16.8732	utr3		Solyc01g065540.3	SL3.0ch01	71624878	71626409	1532	-	1.27744	0.00572321	0.0143276	6.12506	cds
	Solyc01g090920.3	SL3.0ch01	84499621	84501216	1596	-	1.44251	0.00135132	0.00426142	7.87445	utr5		Solyc01g065580.3	SL3.0ch01	71749237	71750553	1317	-	1.23088	6.25737e-08	6.16854e-07	20.6286	cds
	Solyc01g090950.3	SL3.0ch01	84533638	84541050	7413	-	1.39083	0.000239474	0.000930869	10.0691	cds		Solyc01g065720.3	SL3.0ch01	72126431	72131810	5380	-	1.036	0.0076288	0.0180268	5.79371	cds
	Solyc01g091130.3	SL3.0ch01	84711044	84711369	326	-	1.47612	0.0066647	0.0161171	5.95526	utr3		Solyc01g066100.1	SL3.0ch01	72907587	72908062	476	-	1.96684	0.000467243	0.00177236	9.14011	cds
	Solyc01g091210.3	SL3.0ch01	84770868	84772263	1396	-	1.01731	0.00357597	0.00969075	6.68918	cds		Solyc01g066190.1	SL3.0ch01	73107015	73107180	166	-	1.87499	0.00397812	0.0106787	6.54912	cds
	Solyc01g091280.3	SL3.0ch01	84810371	84810646	276	-	2.18955	2.12695e-05	0.000103921	13.2322	utr5		Solyc01g066260.2	SL3.0ch01	73520018	73520093	76	-	1.00806	0.00717287	0.0171217	5.86803	cds
	Solyc01g091320.3	SL3.0ch01	84836548	84836673	126	-	1.32785	0.00102787	0.00335605	8.21902	utr3		Solyc01g066270.3	SL3.0ch01	73601966	73602163	198	-	1.7594	0.0048654	0.0125574	6.31532	cds
	Solyc01g091320.3	SL3.0ch01	84837558	84837608	51	-	1.13253	3.73044e-15	5.8735e-14	43.9528	cds		Solyc01g066720.3	SL3.0ch01	74687053	74687178	126	-	1.77905	0.00299058	0.00844125	6.88833	utr3
	Solyc01g091320.3	SL3.0ch01	84839130	84839530	401	-	2.83381	9.7765e-50	9.58228e-48	156.192	utr5		Solyc01g066770.3	SL3.0ch01	74764248	74766793	2546	-	1.39354	0.00651407	0.0158491	5.97946	utr3
	Solyc01g091330.3	SL3.0ch01	84851887	84853268	1382	-	1.25667	0.00546273	0.0137785	6.18143	cds		Solyc01g066880.3	SL3.0ch01	74936307	74937283	977	-	2.988	1.0812e-38	3.70916e-36	117.698	utr5
	Solyc01g091350.3	SL3.0ch01	84865593	84865818	226	-	2.12586	5.85623e-05	0.000261863	11.8989	utr3		Solyc01g067000.3	SL3.0ch01	75151621	75151746	126	-	1.13693	9.05282e-05	0.000428485	11.1885	cds
	Solyc01g091380.3	SL3.0ch01	84897206	84897256	51	-	1.21481	0.001279	0.0040632	7.94317	utr5		Solyc01g067120.3	SL3.0ch01	75298635	75298735	101	-	1.47815	0.00511153	0.0130668	6.25795	utr3
	Solyc01g091490.3	SL3.0ch01	84995481	84996355	875	-	2.10497	0.00138602	0.00435019	7.84471	cds		Solyc01g067400.3	SL3.0ch01	75692106	75692481	376	-	1.13187	4.83907e-05	0.000246324	11.9872	utr3
	Solyc01g091510.3	SL3.0ch01	85010033	85011907	1875	-	1.35408	4.30372e-07	2.84011e-06	18.4256	cds		Solyc01g067560.3	SL3.0ch01	76174144	76174194	51	-	1.03126	0.00319877	0.00892316	6.80823	cds
	Solyc01g091530.3	SL3.0ch01	85023729	85024541	813	-	1.0706	0.000373238	0.00137924	9.50191	cds		Solyc01g067580.3	SL3.0ch01	76195902	76198537	2636	-	2.51077	5.18815e-14	1.36282e-12	39.4165	utr3
	Solyc01g091530.3	SL3.0ch01	85024616	85024797	182	-	1.13251	2.48796e-05	0.000120232	13.0219	cds		Solyc01g067630.3	SL3.0ch01	76283379	76283704	326	-	1.62907	0.000527184	0.00196625	8.99034	utr3
	Solyc01g091930.3	SL3.0ch01	85340811	85341111	301	-	2.06152	0.00110359	0.00357121	8.12937	utr3		Solyc01g067680.3	SL3.0ch01	76371584	76372493	910	-	2.48423	1.38014e-13	3.45599e-12	38.074	utr3
	Solyc01g094000.3	SL3.0ch01	85455651	85455701	51	-	1.14241	0.000754646	0.0025661	8.60621	cds		Solyc01g068060.3	SL3.0ch01	76894634	76894959	326	-	1.60452	0.0012352	0.00403493	7.95324	utr3
	Solyc01g094010.3	SL3.0ch01	85458545	85458945	401	-	1.2261	0.000135518	0.000562567	10.7957	utr3		Solyc01g068065.1	SL3.0ch01	76898962	76899105	144	-	2.0834	4.95865e-08	5.03884e-07	20.9204	cds
	Solyc01g094020.3	SL3.0ch01	85466603	85466903	301	-	1.15963	8.41369e-10	7.7768e-09	26.9382	cds		Solyc01g068065.1	SL3.0ch01	76899130	76900845	1716	-	1.82549	3.5733e-07	2.99574e-06	18.3487	utr5
	Solyc01g094280.3	SL3.0ch01	85693440	85694281	842	-	1.17236	0.00986228	0.0222061	5.4929	cds		Solyc01g068160.3	SL3.0ch01	77078169	77078494	326	-	2.18492	0.000241613	0.00100959	9.95201	utr5
	Solyc01g094370.3	SL3.0ch01	85756229	85759437	3209	-	1.83768	2.09977e-49	2.00425e-47	155.128	cds		Solyc01g068330.3	SL3.0ch01	77359290	77359695	406	-	1.07066	0.00288876	0.00820245	6.92973	cds
	Solyc01g094470.3	SL3.0ch01	85812342	85813066	725	-	3.24854	2.02013e-141	3.68775e-138	456.543	utr3		Solyc01g068330.3	SL3.0ch01	77359945	77360120	176	-	1.15377	1.47349e-05	8.53301e-05	13.5166	cds
	Solyc01g094560.3	SL3.0ch01	85862987	85865319	2333	-	1.38306	1.07608e-06	6.73891e-06	17.1791	cds		Solyc01g068380.3	SL3.0ch01	77392899	77393443	545	-	1.64768	8.61575e-07	6.68412e-06	17.1908	utr3
	Solyc01g094580.3	SL3.0ch01	85876301	85878188	1888	-	1.31758	0.00185489	0.00558073	7.48533	cds		Solyc01g068460.3	SL3.0ch01	77513812	77514073	262	-	1.31807	9.38181e-07	7.20996e-06	17.0816	cds
	Solyc01g094620.3	SL3.0ch01	85912639	85912689	51	-	1.0146	0.0091538	0.0209271	5.57849	cds		Solyc01g068475.1	SL3.0ch01	77525568	77526972	1405	-	1.50548	2.66716e-06	1.84483e-05	15.7262	cds
	Solyc01g094770.3	SL3.0ch01	86057341	86057666	326	-	1.15077	0.00033965	0.00126991	9.62106	utr3		Solyc01g079250.3	SL3.0ch01	78200703	78200853	151	-	1.93452	0.00277126	0.00793579	6.97741	utr3
	Solyc01g094810.3	SL3.0ch01	86093718	86093918	201	-	1.34731	0.00166606	0.0050934	7.61716	utr3		Solyc01g079250.3	SL3.0ch01	78200953	78201638	686	-	1.62146	5.37861e-08	5.40944e-07	20.818	utr3
	Solyc01g094810.3	SL3.0ch01	86094418	86094993	576	-	1.73804	9.13766e-14	1.2661e-12	39.5228	utr3		Solyc01g079450.3	SL3.0ch01	78363402	78363652	251	-	1.18272	0.00189601	0.00575903	7.43996	utr3
	Solyc01g094820.3	SL3.0ch01	86106016	86106550	535	-	1.45116	0.00185438	0.00558033	7.48543	utr5		Solyc01g079530.3	SL3.0ch01	78452769	78453211	443	-	1.19764	0.000979108	0.00332501	8.23242	cds
	Solyc01g094820.3	SL3.0ch01	86106775	86106850	76	-	3.22975	0.00062193	0.00216714	8.84999	utr5		Solyc01g079530.3	SL3.0ch01	78453746	78454417	672	-	1.13532	0.000481496	0.00181958	9.10218	cds
	Solyc01g094890.3	SL3.0ch01	86166884	86167159	276	-	1.47084	8.14758e-05	0.00035508	11.4596	utr3		Solyc01g079530.3	SL3.0ch01	78454621	78454782	162	-	1.44973	0.000586957	0.00214998	8.86146	utr5
	Solyc01g095000.3	SL3.0ch01	86250310	86250860	551	-	2.37223	7.02268e-48	6.37014e-46	150.137	utr3		Solyc01g079600.3	SL3.0ch01	78567739	78568114	376	-	1.19325	1.30806e-05	7.6473e-05	13.6747	cds
	Solyc01g095030.3	SL3.0ch01	86276350	86276725	376	-	1.94503	1.49588e-12	1.83424e-11	35.666	utr3		Solyc01g079710.3	SL3.0ch01	78683952	78684277	326	-	2.45366	1.19106e-25	1.39933e-23	75.9196	utr5
	Solyc01g095210.3	SL3.0ch01	86423188	86423513	326	-	1.66416	5.99962e-17	1.0925e-15	49.7013	utr3		Solyc01g079880.3	SL3.0ch01	78883537	78883737	201	-	1.44909	6.93614e-06	4.32796e-05	14.496	utr3
	Solyc01g095210.3	SL3.0ch01	86428894	86431196	2303	-	1.76607	3.38788e-18	6.75909e-17	53.7159	cds		Solyc01g080070.3	SL3.0ch01	79077148	79077623	476	-	1.31815	1.09569e-08	1.23648e-07	22.9473	cds
	Solyc01g095230.3	SL3.0ch01	86449583	86450811	1229	-	1.16959	1.46331e-07	1.03387e-06	19.8835	cds		Solyc01g080200.3	SL3.0ch01	79260302	79260777	476	-	1.6911	0.00144742	0.00460366	7.763	cds
	Solyc01g095230.3	SL3.0ch01	86450836	86451036	201	-	1.1386	0.000106316	0.000451346	11.1135	cds		Solyc01g080210.3	SL3.0ch01	79280966	79283435	2470	-	2.26377	3.11919e-07	2.65e-06	18.5256	utr5
	Solyc01g095330.2	SL3.0ch01	86508073	86508680	608	-	1.57429	4.94829e-28	1.86731e-26	85.4692	cds		Solyc01g080270.3	SL3.0ch01	79351152	79351227	76	-	1.06415	0.00134756	0.00433103	7.85107	utr3
	Solyc01g095420.3	SL3.0ch01	86554375	86554800	426	-	1.81048	4.38811e-25	1.42239e-23	75.896	cds		Solyc01g080320.2	SL3.0ch01	79404084	79406579	2496	-	1.64727	0.000407265	0.00157551	9.30996	cds
	Solyc01g095430.3	SL3.0ch01	86555293	86555443	151	-	1.12609	0.00440382	0.011503	6.44184	utr3		Solyc01g080340.3	SL3.0ch01	79415204	79415329	126	-	1.01494	9.68055e-06	5.83247e-05	14.0655	cds
	Solyc01g095430.3	SL3.0ch01	86556059	86556109	51	-	1.15667	2.80334e-15	4.47921e-14	44.3437	cds		Solyc01g080350.3	SL3.0ch01	79419101	79421967	2867	-	1.6724	0.000619224	0.00225367	8.79351	utr3
	Solyc01g095530.2	SL3.0ch01	86637405	86637505	101	-	1.55893	2.88345e-05	0.000137255	12.8308	utr3		Solyc01g080500.2	SL3.0ch01	79585603	79585928	326	-	1.49721	4.48317e-06	2.93959e-05	15.054	utr3
	Solyc01g095620.3	SL3.0ch01	86703959	86704259	301	-	1.21167	6.3762e-23	1.79418e-21	68.9172	cds		Solyc01g080760.3	SL3.0ch01	79841405	79841880	476	-	1.53719	3.76606e-06	2.51555e-05	15.2788	utr5
	Solyc01g095620.3	SL3.0ch01	86705184	86705284	101	-	1.22212	0.000994325	0.00326391	8.25918	cds		Solyc01g080860.3	SL3.0ch01	80030542	80030867	326	-	1.55923	0.00112504	0.00373208	8.0658	utr3
	Solyc01g095630.3	SL3.0ch01	86715301	86715426	126	-	1.10097	0.000347598	0.00129469	9.59318	cds		Solyc01g080930.3	SL3.0ch01	80122743	80122893	151	-	1.19828	0.00283965	0.00809514	6.94873	utr3
	Solyc01g095630.3	SL3.0ch01	86715451	86715501	51	-	1.1101	8.48735e-05	0.00036813	11.4075	cds		Solyc01g081010.3	SL3.0ch01	80173632	80173907	276	-	1.23894	2.3237e-05	0.00012767	12.9353	utr3
	Solyc01g095630.3	SL3.0ch01	86715576	86716426	851	-	1.37506	1.47508e-05	7.46953e-05	13.7086	cds		Solyc01g081010.3	SL3.0ch01	80174642	80174892	251	-	1.0413	7.80998e-09	9.10705e-08	23.3884	cds
	Solyc01g095630.3	SL3.0ch01	86716778	86716928	151	-	2.11345	0.00158401	0.00488344	7.67789	utr5		Solyc01g081160.3	SL3.0ch01	80323724	80324406	683	-	1.92179	6.51206e-08	6.39756e-07	20.576	utr3
	Solyc01g095700.3	SL3.0ch01	86759456	86759756	301	-	1.38658	3.01532e-05	0.000143206	12.7696	utr3		Solyc01g081240.3	SL3.0ch01	80358550	80360811	2262	-	2.9724	6.72406e-22	4.90799e-20	64.1434	utr3
	Solyc01g095740.3	SL3.0ch01	86819215	86819715	501	-	1.18193	2.33633e-09	2.05046e-08	25.5395	cds		Solyc01g081240.3	SL3.0ch01	80361961	80362386	426	-	1.48212	5.56048e-06	3.55361e-05	14.7804	cds
	Solyc01g096010.3	SL3.0ch01	86985516	86985616	101	-	1.05117	3.12704e-05	0.000148035	12.7218	cds		Solyc01g081380.3	SL3.0ch01	80450055	80453611	3557	-	1.34348	0.00636898	0.0155836	6.00383	cds
	Solyc01g096010.3	SL3.0ch01	86985641	86986501	861	-	1.21383	1.83007e-06	1.09749e-05	16.4754	cds		Solyc01g081410.3	SL3.0ch01	80468577	80468852	276	-	1.70905	0.00504166	0.0129164	6.27465	utr5
	Solyc01g096090.3	SL3.0ch01	87070573	87072845	2273	-	1.86799	6.70247e-08	4.9138e-07	20.9567	cds		Solyc01g081440.3	SL3.0ch01	80505632	80505752	121	-	1.67627	0.00056212	0.00207682	8.91141	utr5
	Solyc01g096130.3	SL3.0ch01	87114463	87115915	1453	-	1.82148	6.10497e-06	3.33921e-05	14.8701	cds		Solyc01g081450.3	SL3.0ch01	80513627	80514879	1253	-	1.00916	0.000781722	0.00274659	8.50814	cds
	Solyc01g096200.3	SL3.0ch01	87172768	87172868	101	-	1.08412	0.00880975	0.0202419	5.62651	cds		Solyc01g081450.3	SL3.0ch01	80514979	80516503	1525	-	2.25455	2.19283e-07	1.92102e-06	18.9897	utr5
	Solyc01g096255.1	SL3.0ch01	87210630	87210805	176	-	1.08752	0.00388074	0.0103647	6.59217	cds		Solyc01g073650.3	SL3.0ch01	80910989	80911364	376	-	2.1611	3.477e-14	9.31891e-13	39.9649	utr5
	Solyc01g096255.1	SL3.0ch01	87210971	87211219	249	-	1.75759	1.08099e-08	8.74612e-08	23.4468	utr5		Solyc01g073660.3	SL3.0ch01	80921452	80922245	794	-	1.93378	2.06204e-07	1.81572e-06	19.071	utr5
	Solyc01g096350.3	SL3.0ch01	87292678	87292853	176	-	1.90545	0.00480907	0.01238	6.33585	utr3		Solyc01g073700.3	SL3.0ch01	80955953	80956511	559	-	1.64782	0.000273158	0.00111825	9.80454	utr5
	Solyc01g096490.3	SL3.0ch01	87454819	87455169	351	-	1.09555	0.00424052	0.0111503	6.48678	cds		Solyc01g073725.1	SL3.0ch01	80980352	80981820	1469	-	1.85296	0.000101702	0.000475339	11.0388	cds
	Solyc01g096500.3	SL3.0ch01	87465860	87466185	326	-	1.15138	0.000440357	0.00159909	9.28853	cds		Solyc01g073730.3	SL3.0ch01	80982654	80983007	354	-	1.42503	0.00339095	0.00937238	6.73737	cds
	Solyc01g096580.3	SL3.0ch01	87525054	87525204	151	-	1.21326	0.000152845	0.00062648	10.6404	utr3		Solyc01g073780.2	SL3.0ch01	81037100	81037475	376	-	3.44544	4.32438e-06	2.85183e-05	15.0978	cds
	Solyc01g096580.3	SL3.0ch01	87525254	87525304	51	-	1.07008	0.000576418	0.00202795	8.94576	utr3		Solyc01g073870.3	SL3.0ch01	81087246	81087940	695	-	1.30704	6.13865e-06	3.88261e-05	14.6526	cds
	Solyc01g096600.3	SL3.0ch01	87535976	87536176	201	-	1.9492	0.00342664	0.00933899	6.74252	utr3		Solyc01g073960.3	SL3.0ch01	81191802	81192077	276	-	1.34674	0.0075196	0.0178179	5.81053	utr3
	Solyc01g096600.3	SL3.0ch01	87544811	87546057	1247	-	1.07677	0.00416371	0.0109799	6.50899	cds		Solyc01g074010.3	SL3.0ch01	81216374	81216424	51	-	1.62832	0.0058517	0.0146105	6.09685	cds
	Solyc01g096650.3	SL3.0ch01	87571390	87571540	151	-	1.77385	0.00411749	0.0108757	6.52275	cds		Solyc01g086660.2	SL3.0ch01	81505691	81506091	401	-	1.25698	0.00513082	0.0131044	6.25381	utr3
	Solyc01g096700.3	SL3.0ch01	87596123	87596898	776	-	1.61249	7.99934e-31	3.48723e-29	94.5338	cds		Solyc01g086670.3	SL3.0ch01	81508860	81509185	326	-	2.07739	7.17121e-05	0.000347676	11.49	utr3
	Solyc01g096710.3	SL3.0ch01	87603468	87606666	3199	-	1.20254	7.45e-09	6.11922e-08	23.9621	cds		Solyc01g086750.3	SL3.0ch01	81576168	81576518	351	-	1.17593	4.21432e-05	0.000218592	12.1595	cds
	Solyc01g096850.3	SL3.0ch01	87726787	87726962	176	-	2.10251	0.00173071	0.00526241	7.57006	utr5		Solyc01g086750.3	SL3.0ch01	81580806	81580881	76	-	1.17378	0.000303423	0.00122445	9.67365	cds
	Solyc01g096865.1	SL3.0ch01	87732107	87732563	457	-	1.84345	0.00867872	0.0200196	5.64244	cds		Solyc01g086810.2	SL3.0ch01	81630580	81630630	51	-	1.07907	0.00561419	0.0141077	6.14737	cds
	Solyc01g096890.3	SL3.0ch01	87756308	87757855	1548	-	1.90159	0.000585563	0.00205517	8.92653	cds		Solyc01g086870.3	SL3.0ch01	81673338	81673388	51	-	1.13433	0.000307783	0.00123856	9.65713	utr3
	Solyc01g096910.3	SL3.0ch01	87792303	87793788	1486	-	1.58665	1.19425e-10	1.22135e-09	29.6089	cds		Solyc01g086890.3	SL3.0ch01	81688441	81688641	201	-	1.11232	1.04122e-05	6.2317e-05	13.97	utr5
	Solyc01g096960.3	SL3.0ch01	87837357	87837882	526	-	2.03108	1.79036e-20	4.19685e-19	61.0473	cds		Solyc01g086930.3	SL3.0ch01	81703573	81710432	6860	-	2.06632	0.000350657	0.0013859	9.49496	utr3
	Solyc01g097270.3	SL3.0ch01	88056144	88056392	249	-	2.53794	4.26336e-10	4.08813e-09	27.8659	utr5		Solyc01g086960.3	SL3.0ch01	81750347	81750497	151	-	1.2142	7.03811e-07	5.56335e-06	17.4556	cds
	Solyc01g097540.3	SL3.0ch01	88226355	88227321	967	-	2.09166	4.3402e-06	2.43692e-05	15.3246	utr5		Solyc01g087030.3	SL3.0ch01	81822321	81823850	1530	-	2.43158	3.95357e-22	2.96138e-20	64.8723	utr3
	Solyc01g097770.3	SL3.0ch01	88363534	88363584	51	-	1.12655	5.04464e-07	3.30219e-06	18.2081	cds		Solyc01g087180.3	SL3.0ch01	81995484	81997037	1554	-	1.68413	2.55868e-06	1.7776e-05	15.7797	utr3
	Solyc01g097770.3	SL3.0ch01	88364058	88364283	226	-	1.12754	1.02556e-06	6.45295e-06	17.2416	cds		Solyc01g087190.3	SL3.0ch01	82002158	82002408	251	-	1.21427	0.00037465	0.00146821	9.41172	utr5
	Solyc01g097810.3	SL3.0ch01	88390858	88390958	101	-	1.92728	0.00132504	0.00419394	7.89748	utr3		Solyc01g087250.3	SL3.0ch01	82062323	82063546	1224	-	1.15335	7.14375e-05	0.000346541	11.4947	cds
	Solyc01g097830.2	SL3.0ch01	88403906	88404131	226	-	1.38573	0.00368745	0.0099412	6.65236	utr3		Solyc01g087250.3	SL3.0ch01	82071115	82071190	76	-	1.07855	0.000953079	0.00325143	8.26471	utr5
	Solyc01g097860.3	SL3.0ch01	88430946	88431121	176	-	1.33719	0.00111461	0.00359808	8.11856	utr3		Solyc01g087270.3	SL3.0ch01	82085740	82085990	251	-	1.17425	1.16668e-05	6.90548e-05	13.8219	utr5
	Solyc01g097890.2	SL3.0ch01	88457351	88457601	251	-	1.32641	0.000156548	0.000639864	10.6099	cds		Solyc01g087290.3	SL3.0ch01	82101856	82104047	2192	-	1.04849	0.00362347	0.0098813	6.66108	cds
	Solyc01g098010.3	SL3.0ch01	88514740	88514865	126	-	1.14804	1.86498e-07	1.30192e-06	19.5509	utr3		Solyc01g087320.3	SL3.0ch01	82119127	82124495	5369	-	1.13379	0.000248352	0.00103373	9.91793	cds
	Solyc01g098200.3	SL3.0ch01	88663395	88663877	483	-	1.04184	0.00200147	0.0059482	7.39333	cds		Solyc01g087400.3	SL3.0ch01	82224681	82224806	126	-	1.05235	0.000432053	0.00165498	9.23897	cds
	Solyc01g098200.3	SL3.0ch01	88663902	88665403	1502	-	1.03742	0.000135057	0.000560969	10.7998	cds		Solyc01g087500.3	SL3.0ch01	82316147	82316497	351	-	1.726	5.1208e-16	1.79626e-14	45.662	utr3
	Solyc01g098200.3	SL3.0ch01	88665478	88666216	739	-	1.10478	1.4113e-05	7.17388e-05	13.7669	cds		Solyc01g087500.3	SL3.0ch01	82317147	82317422	276	-	1.1953	0.000776853	0.00273229	8.51568	utr3
	Solyc01g098350.3	SL3.0ch01	88768700	88769148	449	-	1.56013	1.45814e-20	3.45132e-19	61.3295	cds		Solyc01g087500.3	SL3.0ch01	82319972	82320022	51	-	1.36933	4.30181e-05	0.00022239	12.1346	utr3
	Solyc01g098630.3	SL3.0ch01	88961391	88961841	451	-	2.44239	3.25601e-09	2.8037e-08	25.0881	utr3		Solyc01g087500.3	SL3.0ch01	82324357	82324601	245	-	1.92394	0.00514657	0.0131363	6.2503	cds
	Solyc01g099020.3	SL3.0ch01	89238420	89238470	51	-	1.0041	0.00515609	0.0131321	6.25076	cds		Solyc01g087580.3	SL3.0ch01	82404290	82404365	76	-	2.08686	0.0052182	0.013288	6.23373	cds
	Solyc01g099020.3	SL3.0ch01	89238645	89238695	51	-	1.09466	0.00287044	0.00804605	6.9575	utr5		Solyc01g087630.2	SL3.0ch01	82457325	82457722	398	-	1.2031	0.004703	0.0122265	6.35384	utr3
	Solyc01g099380.3	SL3.0ch01	89541549	89541649	101	-	1.01823	0.00809682	0.0188912	5.72614	cds		Solyc01g087690.2	SL3.0ch01	82490941	82491468	528	-	1.14521	8.32719e-05	0.000397762	11.2958	cds
	Solyc01g099600.3	SL3.0ch01	89667664	89667964	301	-	1.50635	0.00107619	0.00349492	8.16052	utr3		Solyc01g087690.2	SL3.0ch01	82492171	82492221	51	-	1.19623	6.152e-05	0.000303234	11.6873	cds
	Solyc01g099600.3	SL3.0ch01	89668264	89669334	1071	-	2.55234	4.56011e-78	9.7935e-76	249.175	cds		Solyc01g087690.2	SL3.0ch01	82492841	82493216	376	-	1.24347	6.43445e-07	5.12396e-06	17.5743	cds
	Solyc01g099630.3	SL3.0ch01	89687720	89688070	351	-	1.92533	9.16679e-09	7.47052e-08	23.6742	utr3		Solyc01g087750.3	SL3.0ch01	82546724	82547134	411	-	1.2857	2.75473e-05	0.000148778	12.7146	utr3
	Solyc01g099880.3	SL3.0ch01	89887992	89889017	1026	-	1.62848	0.00920171	0.0210234	5.57186	cds		Solyc01g087750.3	SL3.0ch01	82551043	82555003	3961	-	1.27373	0.000109374	0.000506232	10.9479	cds
	Solyc01g099930.3	SL3.0ch01	89919442	89921472	2031	-	2.41321	1.52401e-45	1.27912e-43	142.488	utr5		Solyc01g087910.3	SL3.0ch01	82649223	82652281	3059	-	1.37093	0.00243253	0.00709491	7.139	cds
	Solyc01g099980.3	SL3.0ch01	89948181	89949188	1008	-	1.53018	0.000618125	0.00215804	8.85606	cds		Solyc01g087920.1	SL3.0ch01	82656683	82663613	6931	-	1.47377	0.00228421	0.00672983	7.21521	cds
	Solyc01g100000.3	SL3.0ch01	89963228	89963303	76	-	1.09092	0.000380981	0.00140445	9.47578	cds		Solyc01g087990.3	SL3.0ch01	82704705	82704830	126	-	1.03552	0.00480125	0.0124273	6.33034	utr3
	Solyc01g100180.3	SL3.0ch01	90122528	90122953	426	-	2.27698	4.42078e-20	1.01352e-18	59.7753	cds		Solyc01g088005.1	SL3.0ch01	82723153	82723369	217	-	1.14584	0.00585648	0.0146203	6.09588	utr5
	Solyc01g100220.3	SL3.0ch01	90146825	90147454	630	-	2.07184	5.33769e-07	3.47998e-06	18.1325	utr5		Solyc01g088140.3	SL3.0ch01	82866418	82866668	251	-	2.06208	0.000722094	0.00256547	8.60656	utr3
	Solyc01g100300.3	SL3.0ch01	90257147	90257422	276	-	1.42156	1.67711e-05	8.38497e-05	13.5418	utr3		Solyc01g088480.3	SL3.0ch01	83138773	83138898	126	-	1.06909	0.000630867	0.00229157	8.76945	utr3
	Solyc01g100500.3	SL3.0ch01	90384444	90385144	701	-	1.33524	3.43381e-22	9.23524e-21	66.5533	cds		Solyc01g088610.3	SL3.0ch01	83243943	83244218	276	-	1.37723	6.63357e-09	7.8527e-08	23.6022	utr3
	Solyc01g100540.3	SL3.0ch01	90426264	90427524	1261	-	1.91495	1.90939e-09	1.69306e-08	25.8158	cds		Solyc01g088640.3	SL3.0ch01	83276346	83276571	226	-	2.22431	0.00350697	0.00962327	6.69926	utr3
	Solyc01g100570.3	SL3.0ch01	90437011	90438078	1068	-	2.76078	2.17447e-101	9.62302e-99	325.604	cds		Solyc01g088690.3	SL3.0ch01	83313237	83313487	251	-	1.83841	0.00399694	0.0107096	6.54495	utr5
	Solyc01g100590.3	SL3.0ch01	90452513	90452588	76	-	1.03004	0.00236973	0.00685163	7.18934	cds		Solyc01g088700.3	SL3.0ch01	83319373	83319623	251	-	1.30793	1.4003e-07	1.27492e-06	19.5812	utr3
	Solyc01g100610.3	SL3.0ch01	90474419	90474769	351	-	2.00724	1.84122e-05	9.14909e-05	13.416	utr5		Solyc01g088700.3	SL3.0ch01	83322905	83322955	51	-	1.00317	0.00728088	0.0173385	5.84988	cds
	Solyc01g100700.3	SL3.0ch01	90539625	90539800	176	-	1.17644	0.000119451	0.000500994	10.9629	utr3		Solyc01g088700.3	SL3.0ch01	83323280	83323480	201	-	1.35902	5.87226e-05	0.000291956	11.742	cds
	Solyc01g100700.3	SL3.0ch01	90539825	90539900	76	-	1.00549	0.00425402	0.0111817	6.48271	utr3		Solyc01g088700.3	SL3.0ch01	83323530	83323655	126	-	1.07865	0.00653495	0.0158886	5.97586	cds
	Solyc01g100780.3	SL3.0ch01	90600797	90602911	2115	-	1.37421	0.00325109	0.00894309	6.80501	cds		Solyc01g088730.3	SL3.0ch01	83371539	83373146	1608	-	1.77053	7.87009e-08	7.6011e-07	20.3273	utr3
	Solyc01g100840.3	SL3.0ch01	90631160	90633486	2327	-	2.17238	3.98606e-05	0.000185213	12.3985	utr3		Solyc01g089850.3	SL3.0ch01	83449054	83451210	2157	-	2.2224	2.92776e-05	0.000157084	12.6362	utr3
	Solyc01g100940.2	SL3.0ch01	90709052	90709527	476	-	1.62066	1.3353e-15	2.1813e-14	45.3818	utr3		Solyc01g089870.3	SL3.0ch01	83473085	83473377	293	-	1.41784	2.73677e-07	2.3519e-06	18.6977	utr5
	Solyc01g101030.3	SL3.0ch01	90769497	90769872	376	-	1.34762	9.15627e-07	5.79117e-06	17.3977	cds		Solyc01g089960.3	SL3.0ch01	83535369	83535744	376	-	2.47871	1.15498e-05	6.84331e-05	13.8349	utr5
	Solyc01g101130.3	SL3.0ch01	90854454	90854861	408	-	1.06659	7.07418e-05	0.000311648	11.6478	cds		Solyc01g089980.3	SL3.0ch01	83562333	83562558	226	-	1.35041	0.0011192	0.00371831	8.07114	utr3
	Solyc01g101250.3	SL3.0ch01	90939492	90939767	276	-	1.21846	0.00021483	0.000847483	10.2045	utr3		Solyc01g090190.3	SL3.0ch01	83685572	83685961	390	-	1.08766	8.9307e-10	1.22944e-08	26.2774	cds
	Solyc01g102310.3	SL3.0ch01	91006039	91006239	201	-	1.13187	3.80292e-14	5.42362e-13	40.7458	cds		Solyc01g090225.1	SL3.0ch01	83734594	83734669	76	-	1.08521	0.00342579	0.00945193	6.72518	utr3
	Solyc01g102310.3	SL3.0ch01	91006639	91007064	426	-	1.31239	1.95211e-12	2.34832e-11	35.3096	cds		Solyc01g090460.3	SL3.0ch01	84014250	84014525	276	-	1.20015	0.000888345	0.00306102	8.35177	utr5
	Solyc01g102480.3	SL3.0ch01	91142056	91142381	326	-	1.10757	0.000215062	0.00084771	10.2041	utr3		Solyc01g090590.3	SL3.0ch01	84135062	84135287	226	-	2.48974	0.00163503	0.00509367	7.61708	utr3
	Solyc01g102510.3	SL3.0ch01	91176047	91176222	176	-	1.01962	0.00939386	0.0213788	5.54767	cds		Solyc01g090680.3	SL3.0ch01	84201244	84201294	51	-	2.48823	0.00151812	0.00478947	7.70592	utr3
	Solyc01g102570.3	SL3.0ch01	91227705	91228105	401	-	1.16005	6.7291e-08	4.92838e-07	20.9524	cds		Solyc01g090680.3	SL3.0ch01	84203002	84203077	76	-	1.13372	0.000604511	0.00220621	8.82422	utr5
	Solyc01g102585.1	SL3.0ch01	91245710	91245860	151	-	1.08563	2.71651e-06	1.58878e-05	15.9417	cds		Solyc01g090700.3	SL3.0ch01	84214090	84214421	332	-	1.42482	0.000703106	0.0025084	8.63902	utr3
	Solyc01g102585.1	SL3.0ch01	91245910	91246210	301	-	1.13127	7.32e-07	4.68454e-06	17.7037	cds		Solyc01g090740.3	SL3.0ch01	84257399	84257524	126	-	1.29207	0.00359345	0.00980722	6.67194	utr5
	Solyc01g102670.3	SL3.0ch01	91287413	91287884	472	-	1.19368	0.000945135	0.00312041	8.32405	utr3		Solyc01g090790.3	SL3.0ch01	84343690	84346750	3061	-	1.59218	1.07606e-09	1.46373e-08	26.0258	cds
	Solyc01g102720.3	SL3.0ch01	91331201	91331863	663	-	1.76877	4.17157e-05	0.000193218	12.3375	utr3		Solyc01g090790.3	SL3.0ch01	84346875	84346975	101	-	1.04495	0.000261932	0.00108029	9.85437	cds
	Solyc01g103040.3	SL3.0ch01	91597930	91598030	101	-	1.08103	0.00397213	0.0105721	6.5636	cds		Solyc01g090920.3	SL3.0ch01	84490399	84490749	351	-	2.60256	1.41157e-06	1.0432e-05	16.5486	utr3
	Solyc01g103080.3	SL3.0ch01	91624634	91624684	51	-	1.11243	0.00686931	0.0165189	5.91974	cds		Solyc01g090920.3	SL3.0ch01	84499076	84499246	171	-	1.03838	0.00962678	0.0216923	5.52667	cds
	Solyc01g103090.3	SL3.0ch01	91633069	91633119	51	-	1.18266	0.000536855	0.00190574	9.03543	cds		Solyc01g090920.3	SL3.0ch01	84499696	84501241	1546	-	1.47695	0.000302572	0.00122176	9.67683	utr5
	Solyc01g103090.3	SL3.0ch01	91633144	91633194	51	-	1.25679	0.000534685	0.0018985	9.04092	cds		Solyc01g091120.3	SL3.0ch01	84700428	84700803	376	-	1.38706	0.00476708	0.0123575	6.33847	utr3
	Solyc01g103090.3	SL3.0ch01	91633344	91633519	176	-	1.21613	2.93907e-07	1.98346e-06	18.9435	cds		Solyc01g091130.3	SL3.0ch01	84711044	84712849	1806	-	1.91657	1.62668e-05	9.27916e-05	13.3956	utr3
	Solyc01g103090.3	SL3.0ch01	91633569	91633644	76	-	1.10271	1.17751e-06	7.29899e-06	17.0639	cds		Solyc01g091280.3	SL3.0ch01	84810371	84810646	276	-	2.01383	1.81332e-05	0.000102047	13.2585	utr5
	Solyc01g103090.3	SL3.0ch01	91633694	91633869	176	-	1.20664	2.03596e-07	1.41318e-06	19.4326	cds		Solyc01g091320.3	SL3.0ch01	84839130	84839580	451	-	3.06811	4.54743e-20	2.62633e-18	58.4017	utr5
	Solyc01g103090.3	SL3.0ch01	91633944	91635212	1269	-	1.1833	0.000896951	0.00298384	8.38861	cds		Solyc01g091350.3	SL3.0ch01	84865593	84865743	151	-	1.58023	0.000236656	0.000992265	9.97699	utr3
	Solyc01g103090.3	SL3.0ch01	91639290	91640871	1582	-	1.3624	3.89867e-06	2.21198e-05	15.4643	cds		Solyc01g091350.3	SL3.0ch01	84868449	84869427	979	-	1.55935	0.00152344	0.00480447	7.70141	cds
	Solyc01g103120.3	SL3.0ch01	91657575	91657875	301	-	1.38048	0.0096516	0.0218395	5.51692	utr3		Solyc01g091490.3	SL3.0ch01	84995456	84996405	950	-	2.40898	4.70565e-13	1.09223e-11	36.4139	utr5
	Solyc01g103140.3	SL3.0ch01	91679199	91679349	151	-	1.14839	0.00641429	0.0156484	5.99784	utr5		Solyc01g091500.3	SL3.0ch01	85001212	85001262	51	-	1.0248	0.00184742	0.00563255	7.472	cds
	Solyc01g103170.3	SL3.0ch01	91708621	91713154	4534	-	1.78104	4.3827e-06	2.45889e-05	15.3116	utr5		Solyc01g091500.3	SL3.0ch01	85002519	85002720	202	-	1.0343	0.000281112	0.00114753	9.76725	cds
	Solyc01g103330.3	SL3.0ch01	91846407	91847011	605	-	3.53226	6.04985e-18	1.18593e-16	52.9048	utr3		Solyc01g091510.3	SL3.0ch01	85009933	85011882	1950	-	1.2478	2.55365e-06	1.77483e-05	15.782	cds
	Solyc01g103500.3	SL3.0ch01	91972182	91972307	126	-	1.14081	0.00767289	0.018088	5.78883	utr3		Solyc01g091620.3	SL3.0ch01	85075654	85075754	101	-	1.14944	2.78422e-06	1.91798e-05	15.6701	cds
	Solyc01g103500.3	SL3.0ch01	91972407	91972557	151	-	1.27862	0.00213413	0.00627351	7.31651	utr3		Solyc01g091750.3	SL3.0ch01	85210857	85211233	377	-	1.56418	8.95534e-05	0.000424223	11.2029	utr3
	Solyc01g103570.3	SL3.0ch01	92026106	92027724	1619	-	1.8586	6.62774e-07	4.26582e-06	17.8387	cds		Solyc01g091860.3	SL3.0ch01	85272668	85272993	326	-	2.03837	0.00080417	0.00281334	8.4735	utr3
	Solyc01g103720.3	SL3.0ch01	92156096	92156296	201	-	1.22769	5.56373e-05	0.000250162	11.9648	utr5		Solyc01g091890.3	SL3.0ch01	85302088	85302188	101	-	1.0436	0.00178489	0.00547598	7.51267	utr3
	Solyc01g103750.3	SL3.0ch01	92157012	92157262	251	-	1.03659	0.00174051	0.0052867	7.56342	utr3		Solyc01g091930.3	SL3.0ch01	85340811	85341186	376	-	1.55696	0.00964126	0.0217086	5.52559	utr3
	Solyc01g103868.1	SL3.0ch01	92280444	92281535	1092	-	1.28914	0.00793852	0.018609	5.74786	cds		Solyc01g094020.3	SL3.0ch01	85466528	85466953	426	-	1.18547	6.40655e-07	5.10886e-06	17.5786	cds
	Solyc01g103990.3	SL3.0ch01	92353346	92353546	201	-	1.69438	0.000107898	0.000457267	11.0947	utr3		Solyc01g094040.3	SL3.0ch01	85487415	85487515	101	-	1.16245	0.0063762	0.0155977	6.00252	cds
	Solyc01g103990.3	SL3.0ch01	92357533	92357959	427	-	1.21895	0.00328814	0.00902462	6.79192	cds		Solyc01g094080.3	SL3.0ch01	85536175	85536572	398	-	1.06758	0.00201393	0.00605413	7.36786	cds
	Solyc01g104010.2	SL3.0ch01	92377775	92378150	376	-	1.67427	0.000375316	0.00138552	9.49536	utr3		Solyc01g094280.3	SL3.0ch01	85693415	85694281	867	-	1.59371	3.36231e-05	0.000178292	12.4535	cds
	Solyc01g104040.3	SL3.0ch01	92400158	92400702	545	-	2.03938	5.56192e-08	4.10648e-07	21.2156	cds		Solyc01g094370.3	SL3.0ch01	85756229	85759437	3209	-	1.83133	1.77274e-14	4.96234e-13	40.874	cds
	Solyc01g104160.3	SL3.0ch01	92521486	92525656	4171	-	1.96652	1.46086e-60	2.05139e-58	191.635	utr3		Solyc01g094470.3	SL3.0ch01	85812242	85813066	825	-	2.87738	1.84822e-33	4.34282e-31	100.861	utr3
	Solyc01g104310.3	SL3.0ch01	92623601	92623651	51	-	1.29871	4.54376e-05	0.000208539	12.2274	cds		Solyc01g094560.3	SL3.0ch01	85862987	85865354	2368	-	1.58176	1.66626e-08	1.82629e-07	22.3846	cds
	Solyc01g104310.3	SL3.0ch01	92623676	92623851	176	-	1.11145	0.00173867	0.00528364	7.56425	cds		Solyc01g094640.3	SL3.0ch01	85951837	85953326	1490	-	2.08562	1.82386e-06	1.30734e-05	16.223	cds
	Solyc01g104510.3	SL3.0ch01	92871758	92871950	193	-	1.89128	8.01526e-16	1.32866e-14	46.097	utr5		Solyc01g094640.3	SL3.0ch01	85957108	85957383	276	-	1.92099	0.000212807	0.000905327	10.1093	utr5
	Solyc01g104530.3	SL3.0ch01	92877988	92879023	1036	-	1.46763	0.00469797	0.012154	6.36243	utr3		Solyc01g094770.3	SL3.0ch01	86057341	86057716	376	-	1.34104	0.000426188	0.00163544	9.25611	utr3
	Solyc01g104570.3	SL3.0ch01	92928744	92928819	76	-	1.08421	0.00251895	0.0072145	7.11489	cds		Solyc01g094810.3	SL3.0ch01	86093718	86093918	201	-	1.9653	3.74837e-07	3.13485e-06	18.2832	utr3
	Solyc01g104660.3	SL3.0ch01	92981033	92981583	551	-	2.07824	4.00786e-11	4.29111e-10	31.1179	utr3		Solyc01g094810.3	SL3.0ch01	86094368	86094818	451	-	1.64392	1.51382e-10	2.35632e-09	28.6608	utr3
	Solyc01g104685.1	SL3.0ch01	92996032	93002019	5988	-	1.65491	6.51595e-06	3.54541e-05	14.7837	cds		Solyc01g094820.3	SL3.0ch01	86102624	86103049	426	-	1.7249	0.00150083	0.00474538	7.71926	cds
	Solyc01g104750.3	SL3.0ch01	93020840	93021456	617	-	2.28671	1.04243e-07	7.49584e-07	20.3474	utr3		Solyc01g094820.3	SL3.0ch01	86106116	86106575	460	-	1.16529	0.00351915	0.00965137	6.69505	utr5
	Solyc01g105020.3	SL3.0ch01	93216426	93218230	1805	-	1.36376	1.47396e-13	2.00987e-12	38.856	cds		Solyc01g094820.3	SL3.0ch01	86106700	86106925	226	-	4.49427	1.06281e-05	6.34986e-05	13.9429	utr5
	Solyc01g105040.3	SL3.0ch01	93222292	93222442	151	-	1.13134	1.2633e-15	2.06598e-14	45.4602	utr3		Solyc01g094890.3	SL3.0ch01	86166884	86167184	301	-	1.58677	4.66856e-05	0.000239545	12.0274	utr3
	Solyc01g105040.3	SL3.0ch01	93224414	93224514	101	-	1.11496	0.00340584	0.00929874	6.74875	cds		Solyc01g095000.3	SL3.0ch01	86250335	86250835	501	-	1.98302	3.4993e-12	7.14566e-11	33.7041	utr3
	Solyc01g105240.3	SL3.0ch01	93374911	93375186	276	-	1.45248	0.000548138	0.00194108	9.00893	utr5		Solyc01g095030.3	SL3.0ch01	86276350	86276750	401	-	2.38419	1.96146e-12	4.14346e-11	34.4904	utr3
	Solyc01g105370.3	SL3.0ch01	93452159	93452459	301	-	1.37183	0.00204026	0.00604872	7.36915	utr3		Solyc01g095210.3	SL3.0ch01	86423038	86423713	676	-	1.85906	8.00419e-11	1.29712e-09	29.522	utr3
	Solyc01g105450.3	SL3.0ch01	93512290	93514015	1726	-	1.06763	0.00366445	0.00989465	6.65914	cds		Solyc01g095210.3	SL3.0ch01	86428844	86431196	2353	-	1.8913	8.70007e-17	3.38395e-15	48.0702	cds
	Solyc01g105540.3	SL3.0ch01	93575500	93576039	540	-	1.07729	0.00647804	0.0157804	5.98573	cds		Solyc01g095230.3	SL3.0ch01	86448790	86450736	1947	-	1.216	1.46006e-08	1.61786e-07	22.5594	cds
	Solyc01g105600.3	SL3.0ch01	93619665	93619815	151	-	1.09637	0.00894482	0.0205135	5.60728	utr3		Solyc01g095420.3	SL3.0ch01	86554400	86554800	401	-	1.81331	1.55119e-13	3.83394e-12	37.9243	cds
	Solyc01g105710.3	SL3.0ch01	93672666	93672766	101	-	1.28929	5.00624e-05	0.00022776	12.1002	utr3		Solyc01g095430.3	SL3.0ch01	86555293	86555468	176	-	1.83513	2.17743e-05	0.000120404	13.0198	utr3
	Solyc01g105780.3	SL3.0ch01	93720760	93721135	376	-	1.19042	2.9994e-10	2.92998e-09	28.3465	cds		Solyc01g095430.3	SL3.0ch01	86555895	86556134	240	-	1.05472	2.6751e-06	1.84949e-05	15.7225	cds
	Solyc01g105970.3	SL3.0ch01	93868190	93868240	51	-	1.22109	3.68123e-06	2.09675e-05	15.5415	cds		Solyc01g095620.3	SL3.0ch01	86703934	86704284	351	-	1.19191	4.08694e-10	5.96624e-09	27.3205	cds
	Solyc01g106080.3	SL3.0ch01	93961178	93962623	1446	-	1.18025	0.000936667	0.00309692	8.33495	cds		Solyc01g095630.3	SL3.0ch01	86715276	86715426	151	-	1.04642	0.00152983	0.00481975	7.69682	cds
	Solyc01g106230.3	SL3.0ch01	94094699	94094924	226	-	2.77178	1.36674e-06	8.37596e-06	16.8653	utr5		Solyc01g095630.3	SL3.0ch01	86715576	86715626	51	-	1.06549	0.00165985	0.0051588	7.59875	cds
	Solyc01g106230.3	SL3.0ch01	94095724	94096024	301	-	2.67815	1.83569e-07	1.2827e-06	19.5724	utr5		Solyc01g095670.3	SL3.0ch01	86743290	86743640	351	-	1.41425	0.000129431	0.000586716	10.7351	utr3
	Solyc01g106280.3	SL3.0ch01	94120720	94121145	426	-	2.43525	5.89207e-29	2.3554e-27	88.4561	utr5		Solyc01g095700.3	SL3.0ch01	86759456	86759806	351	-	2.40282	5.96704e-16	2.08034e-14	45.4502	utr3
	Solyc01g106320.2	SL3.0ch01	94139465	94139740	276	-	1.31815	0.00257307	0.00734622	7.08878	utr3		Solyc01g095740.3	SL3.0ch01	86811407	86811457	51	-	1.75677	0.00209704	0.0062601	7.3196	utr3
	Solyc01g106480.3	SL3.0ch01	94255415	94255515	101	-	1.18082	0.000360911	0.00133843	9.54524	utr3		Solyc01g095740.3	SL3.0ch01	86813182	86813627	446	-	1.02133	0.00305055	0.00857525	6.86561	cds
	Solyc01g106480.3	SL3.0ch01	94255540	94255640	101	-	1.09573	0.00319209	0.00880772	6.82702	utr3		Solyc01g095740.3	SL3.0ch01	86819240	86819540	301	-	1.11377	1.21192e-07	1.12125e-06	19.7665	cds
	Solyc01g106540.3	SL3.0ch01	94274283	94274854	572	-	1.51205	0.00162922	0.00499331	7.64579	cds		Solyc01g095740.3	SL3.0ch01	86826948	86827198	251	-	3.15284	0.00052596	0.00196211	8.99338	utr5
	Solyc01g106910.3	SL3.0ch01	94515318	94516016	699	-	1.69568	3.2233e-08	2.45556e-07	21.9574	utr5		Solyc01g096010.3	SL3.0ch01	86985591	86986476	886	-	1.2328	2.77107e-09	3.53399e-08	24.7541	cds
	Solyc01g107040.3	SL3.0ch01	94600819	94601369	551	-	1.43209	3.84972e-15	6.05182e-14	43.9096	utr3		Solyc01g096010.3	SL3.0ch01	86986651	86986726	76	-	1.06426	0.00208049	0.00621719	7.32952	cds
	Solyc01g107150.3	SL3.0ch01	94657106	94658241	1136	-	1.1768	0.00020587	0.000816105	10.259	cds		Solyc01g096010.3	SL3.0ch01	86987476	86987576	101	-	1.0864	0.00485523	0.0125349	6.31791	cds
	Solyc01g107200.3	SL3.0ch01	94727876	94728226	351	-	1.55626	0.00231963	0.00672674	7.21588	cds		Solyc01g096090.3	SL3.0ch01	87069035	87069185	151	-	1.12823	0.00873385	0.0200874	5.63757	utr3
	Solyc01g107260.3	SL3.0ch01	94762761	94763161	401	-	2.85315	1.13816e-05	5.90679e-05	14.0473	cds		Solyc01g096090.3	SL3.0ch01	87070573	87072895	2323	-	1.22977	1.10659e-05	6.58391e-05	13.8907	cds
	Solyc01g107400.2	SL3.0ch01	94864331	94864606	276	-	2.28558	0.000256844	0.000990482	9.97958	utr3		Solyc01g096130.3	SL3.0ch01	87114463	87115915	1453	-	1.80509	7.12131e-06	4.43221e-05	14.4616	cds
	Solyc01g107460.2	SL3.0ch01	94903258	94903583	326	-	1.19328	2.93379e-23	8.48418e-22	69.9976	cds		Solyc01g096200.3	SL3.0ch01	87174668	87174818	151	-	1.08432	0.00385487	0.0104114	6.5857	cds
	Solyc01g107600.3	SL3.0ch01	94989081	94989156	76	-	1.17732	0.0015793	0.00487202	7.68126	utr3		Solyc01g096255.1	SL3.0ch01	87211046	87211219	174	-	1.31377	0.000547808	0.00203213	8.94279	utr5
	Solyc01g107730.3	SL3.0ch01	95074780	95075130	351	-	2.28364	7.12621e-14	9.96851e-13	39.8677	utr5		Solyc01g096350.3	SL3.0ch01	87292678	87292953	276	-	1.45228	0.000655082	0.00236212	8.7257	utr3
	Solyc01g107750.3	SL3.0ch01	95083873	95084073	201	-	1.02804	0.000311384	0.00117566	9.73231	cds		Solyc01g096350.3	SL3.0ch01	87302809	87303184	376	-	1.50412	0.00252287	0.00731242	7.09544	utr5
	Solyc01g107820.2	SL3.0ch01	95127026	95127201	176	-	2.50427	7.72054e-17	1.39889e-15	49.3446	utr3		Solyc01g096490.3	SL3.0ch01	87439850	87439950	101	-	1.14689	0.000113501	0.000522515	10.9022	cds
	Solyc01g107880.3	SL3.0ch01	95162310	95162624	315	-	1.16116	0.000530848	0.00188855	9.0485	utr3		Solyc01g096490.3	SL3.0ch01	87454844	87454894	51	-	1.40397	0.000136289	0.000614426	10.6685	cds
	Solyc01g107910.3	SL3.0ch01	95191902	95192129	228	-	1.49419	1.26793e-08	1.01685e-07	23.2294	cds		Solyc01g096490.3	SL3.0ch01	87454944	87455294	351	-	1.05654	0.00113134	0.0037492	8.0592	utr5
	Solyc01g108200.3	SL3.0ch01	95453195	95453545	351	-	1.09187	0.00162012	0.00497169	7.65205	utr5		Solyc01g096500.3	SL3.0ch01	87465835	87465885	51	-	1.15941	0.000519315	0.00194028	9.00952	cds
	Solyc01g108220.3	SL3.0ch01	95465222	95469655	4434	-	1.8741	1.30915e-06	8.04664e-06	16.9232	utr3		Solyc01g096500.3	SL3.0ch01	87465910	87466135	226	-	1.07173	0.00038373	0.00149778	9.38296	cds
	Solyc01g108280.3	SL3.0ch01	95529657	95529882	226	-	1.57217	2.31993e-05	0.000112671	13.1156	utr5		Solyc01g096580.3	SL3.0ch01	87525054	87525379	326	-	1.14965	0.000209414	0.000892441	10.13	utr3
	Solyc01g108670.3	SL3.0ch01	95796496	95796721	226	-	2.59665	0.000309437	0.00116891	9.74062	cds		Solyc01g096580.3	SL3.0ch01	87525979	87526029	51	-	1.10511	0.000987517	0.00334521	8.22369	utr3
	Solyc01g108840.3	SL3.0ch01	95913209	95913309	101	-	1.31997	0.00996545	0.0223866	5.48122	cds		Solyc01g096590.3	SL3.0ch01	87532947	87532997	51	-	1.31785	0.00727128	0.0173204	5.85138	cds
	Solyc01g108840.3	SL3.0ch01	95913459	95913534	76	-	1.03642	0.00688172	0.0165379	5.91808	cds		Solyc01g096600.3	SL3.0ch01	87535976	87536176	201	-	2.12744	0.000789246	0.00277019	8.4958	utr3
	Solyc01g108900.3	SL3.0ch01	95947618	95948076	459	-	2.64693	0.000256503	0.000989428	9.98112	cds		Solyc01g096700.3	SL3.0ch01	87596123	87596923	801	-	1.596	5.03342e-14	1.32421e-12	39.458	cds
	Solyc01g108990.3	SL3.0ch01	96008311	96009259	949	-	2.66383	0.000247822	0.000959742	10.0251	cds		Solyc01g096730.2	SL3.0ch01	87613708	87616259	2552	-	1.57893	0.00173973	0.00537112	7.54056	utr3
	Solyc01g109110.3	SL3.0ch01	96057921	96058624	704	-	3.57345	1.92352e-91	6.10675e-89	293.041	utr3		Solyc01g096730.2	SL3.0ch01	87622343	87627988	5646	-	1.48146	0.000105339	0.000490198	10.9943	utr5
	Solyc01g109310.3	SL3.0ch01	96207230	96207405	176	-	1.3476	0.000735464	0.00251245	8.63669	utr3		Solyc01g096740.3	SL3.0ch01	87633584	87633782	199	-	1.44399	0.000846134	0.00293682	8.41153	utr5
	Solyc01g109350.3	SL3.0ch01	96227871	96228146	276	-	1.19129	7.84523e-07	4.996e-06	17.6108	utr3		Solyc01g096790.3	SL3.0ch01	87668168	87670004	1837	-	1.58137	0.00497576	0.0127807	6.28989	cds
	Solyc01g109500.3	SL3.0ch01	96340924	96341099	176	-	2.27167	0.00208701	0.00616352	7.34203	utr3		Solyc01g096910.3	SL3.0ch01	87793313	87793688	376	-	1.36975	2.47254e-07	2.14091e-06	18.8333	cds
	Solyc01g109500.3	SL3.0ch01	96341849	96342149	301	-	1.07382	0.0027102	0.00767496	7.02562	cds		Solyc01g096940.3	SL3.0ch01	87816545	87817327	783	-	1.08331	0.000723633	0.00256934	8.60439	cds
	Solyc01g109710.3	SL3.0ch01	96517625	96517850	226	-	1.12244	0.00361878	0.00979766	6.67335	utr5		Solyc01g096960.3	SL3.0ch01	87837182	87837857	676	-	1.92085	2.13359e-09	2.77254e-08	25.1042	utr3
	Solyc01g109770.3	SL3.0ch01	96537247	96537773	527	-	1.81253	5.72224e-11	6.05124e-10	30.6221	utr3		Solyc01g096960.3	SL3.0ch01	87838157	87838232	76	-	1.09206	0.00382538	0.0103447	6.59496	cds
	Solyc01g109790.3	SL3.0ch01	96551578	96551747	170	-	1.08691	3.93977e-07	2.61173e-06	18.5466	cds		Solyc01g097270.3	SL3.0ch01	88056219	88056392	174	-	2.74842	0.000298413	0.00120784	9.69335	utr5
	Solyc01g109790.3	SL3.0ch01	96551772	96551998	227	-	1.12835	2.09353e-06	1.24487e-05	16.2936	cds		Solyc01g097500.3	SL3.0ch01	88206996	88207272	277	-	1.13575	0.00129709	0.00419951	7.89556	utr5
	Solyc01g109790.3	SL3.0ch01	96553157	96553306	150	-	1.11862	0.00847546	0.0196345	5.67047	cds		Solyc01g097510.3	SL3.0ch01	88211375	88211575	201	-	1.69461	0.00269111	0.00773597	7.0142	utr3
	Solyc01g109980.3	SL3.0ch01	96709119	96709594	476	-	1.55917	1.12702e-05	5.85311e-05	14.0604	utr3		Solyc01g097540.3	SL3.0ch01	88226355	88227321	967	-	2.07629	8.55941e-06	5.23234e-05	14.2222	utr5
	Solyc01g110030.3	SL3.0ch01	96763159	96763234	76	-	1.35254	0.00858393	0.0198385	5.65555	cds		Solyc01g097770.3	SL3.0ch01	88361534	88362770	1237	-	1.12735	9.93656e-07	7.57856e-06	17.0096	cds
	Solyc01g110120.3	SL3.0ch01	96806500	96806675	176	-	1.52925	0.000145227	0.000598278	10.7069	utr3		Solyc01g097770.3	SL3.0ch01	88363484	88363659	176	-	1.27565	1.14042e-08	1.28273e-07	22.8943	cds
	Solyc01g110190.3	SL3.0ch01	96865663	96865788	126	-	1.19643	3.12589e-05	0.000148035	12.7218	cds		Solyc01g097770.3	SL3.0ch01	88363684	88364208	525	-	1.00764	3.98205e-05	0.000207738	12.2329	cds
	Solyc01g110400.2	SL3.0ch01	97027983	97028383	401	-	1.26738	7.7259e-07	4.92703e-06	17.6309	utr3		Solyc01g097810.3	SL3.0ch01	88390858	88391008	151	-	1.44004	0.000708329	0.00252179	8.63134	utr3
	Solyc01g110410.3	SL3.0ch01	97029106	97029560	455	-	1.67817	8.08345e-07	5.13487e-06	17.5712	utr3		Solyc01g097810.3	SL3.0ch01	88396469	88397344	876	-	1.21461	6.25106e-06	3.94788e-05	14.6286	cds
	Solyc01g110520.3	SL3.0ch01	97108940	97109140	201	-	1.40269	4.52548e-05	0.000207831	12.2323	cds		Solyc01g097830.2	SL3.0ch01	88403906	88404156	251	-	1.47147	0.000417042	0.00160789	9.28061	utr3
	Solyc01g110605.1	SL3.0ch01	97166322	97166610	289	-	1.79006	0.000227819	0.000890067	10.1338	cds		Solyc01g097860.3	SL3.0ch01	88430971	88431221	251	-	1.62987	0.000841078	0.00292341	8.41813	utr3
	Solyc01g111080.3	SL3.0ch01	97361907	97362082	176	-	1.09014	0.00162337	0.00497958	7.64976	utr3		Solyc01g098010.3	SL3.0ch01	88514615	88514690	76	-	1.04797	0.00125247	0.00408046	7.93705	utr3
	Solyc01g111160.3	SL3.0ch01	97434457	97434682	226	-	1.3817	7.79133e-16	1.29743e-14	46.1313	utr5		Solyc01g098010.3	SL3.0ch01	88514740	88514815	76	-	1.09631	5.83629e-06	3.71052e-05	14.718	utr3
	Solyc01g111280.2	SL3.0ch01	97497946	97498221	276	-	1.12027	0.00384517	0.0102848	6.60335	utr3		Solyc01g098010.3	SL3.0ch01	88514965	88515040	76	-	1.10535	8.09341e-06	4.97417e-05	14.2952	utr3
	Solyc01g111300.3	SL3.0ch01	97501659	97502209	551	-	1.34382	1.2432e-17	2.3764e-16	51.9021	cds		Solyc01g098130.2	SL3.0ch01	88597853	88597953	101	-	2.73577	0.000262727	0.00108331	9.85034	cds
	Solyc01g111500.3	SL3.0ch01	97633844	97634410	567	-	1.94324	4.07569e-11	4.35416e-10	31.0969	cds		Solyc01g098150.3	SL3.0ch01	88602553	88602803	251	-	1.65784	0.00246533	0.00716903	7.12401	utr3
	Solyc01g111520.3	SL3.0ch01	97658989	97659559	571	-	1.03437	1.66432e-05	8.33243e-05	13.5509	cds		Solyc01g098200.3	SL3.0ch01	88665528	88666266	739	-	1.08552	2.11676e-05	0.000117428	13.0559	cds
	Solyc01g111720.3	SL3.0ch01	97811987	97815359	3373	-	1.2189	7.72347e-08	5.62281e-07	20.7622	cds		Solyc01g098350.3	SL3.0ch01	88768700	88769148	449	-	1.49288	1.29033e-12	2.80876e-11	35.0513	cds
	Solyc01g111790.2	SL3.0ch01	97884247	97884572	326	-	1.26009	0.000861833	0.00288212	8.43866	utr3		Solyc01g098520.3	SL3.0ch01	88886067	88886192	126	-	1.0435	0.00112101	0.00372217	8.06964	utr3
	Solyc01g111937.1	SL3.0ch01	98001781	98001831	51	-	1.05621	0.00383957	0.0102736	6.60492	cds		Solyc01g098630.3	SL3.0ch01	88961391	88961791	401	-	2.03728	7.33572e-05	0.00035495	11.4601	utr3
	Solyc01g112050.3	SL3.0ch01	98082573	98082623	51	-	1.03244	0.00545755	0.0137678	6.18255	cds		Solyc01g098645.1	SL3.0ch01	88972911	88973011	101	-	1.13197	2.19817e-05	0.000121434	13.0075	utr3
	Solyc02g043860.3	SL3.0ch02	1259462	1259637	176	+	1.04134	0.0060502	0.0149232	6.0663	cds		Solyc01g098645.1	SL3.0ch01	88973186	88973386	201	-	1.11046	1.34673e-06	9.98289e-06	16.6121	utr3
	Solyc02g055565.1	SL3.0ch02	2236518	2236643	126	+	1.22385	2.14615e-07	1.47981e-06	19.3662	utr5		Solyc01g099090.3	SL3.0ch01	89285418	89287469	2052	-	1.07498	0.000828661	0.00288785	8.43579	cds
	Solyc02g049070.3	SL3.0ch02	3792356	3792406	51	+	1.00348	0.00479337	0.0123461	6.3398	cds		Solyc01g099140.3	SL3.0ch01	89326969	89327319	351	-	1.30938	0.00827814	0.0192692	5.69756	utr3
	Solyc02g050180.3	SL3.0ch02	4171176	4171526	351	+	2.10622	6.30136e-09	5.22276e-08	24.1906	utr3		Solyc01g099280.3	SL3.0ch01	89432283	89432333	51	-	1.6776	0.00754858	0.0178693	5.80638	cds
	Solyc02g005110.3	SL3.0ch02	6646015	6646315	301	+	1.38411	1.66002e-09	1.48366e-08	26.0063	utr3		Solyc01g099380.3	SL3.0ch01	89541574	89541624	51	-	1.03496	0.00100257	0.00338524	8.20653	cds
	Solyc02g011980.1	SL3.0ch02	14177534	14177759	226	+	1.34696	0.00908691	0.0207904	5.58794	cds		Solyc01g099520.3	SL3.0ch01	89618270	89618370	101	-	1.93756	0.00014105	0.000634187	10.6228	cds
	Solyc02g014150.3	SL3.0ch02	15691112	15691387	276	+	1.09723	0.00077221	0.0026202	8.5761	utr3		Solyc01g099530.3	SL3.0ch01	89626626	89627250	625	-	1.32328	0.00248883	0.00723086	7.11162	utr3
	Solyc02g014350.3	SL3.0ch02	16267308	16267608	301	+	1.06585	0.0066185	0.0160293	5.96315	cds		Solyc01g099600.3	SL3.0ch01	89667614	89667964	351	-	1.63287	5.60852e-05	0.000280557	11.7994	utr3
	Solyc02g014455.1	SL3.0ch02	17100799	17101124	326	+	1.10342	0.00617722	0.0151821	6.04148	cds		Solyc01g099600.3	SL3.0ch01	89668264	89669259	996	-	2.54028	1.26695e-24	1.29357e-22	72.7111	cds
	Solyc02g014720.3	SL3.0ch02	18451499	18454318	2820	+	1.11596	6.03735e-09	5.0239e-08	24.2466	utr3		Solyc01g099630.3	SL3.0ch01	89687695	89688095	401	-	1.84087	8.97257e-08	8.53614e-07	20.1599	utr3
	Solyc02g020910.3	SL3.0ch02	20826095	20826245	151	+	1.16848	3.34796e-15	5.29725e-14	44.1017	utr3		Solyc01g099930.3	SL3.0ch01	89919442	89921522	2081	-	2.37402	1.29711e-20	8.09065e-19	60.1004	utr5
	Solyc02g020940.3	SL3.0ch02	20866599	20866924	326	+	1.53257	4.51709e-08	3.36913e-07	21.5011	utr3		Solyc01g100000.3	SL3.0ch01	89962753	89962928	176	-	1.03339	0.00586064	0.0146243	6.09549	utr3
	Solyc02g021160.2	SL3.0ch02	22273448	22282876	9429	+	2.77438	1.30362e-11	1.46109e-10	32.6722	utr5		Solyc01g100000.3	SL3.0ch01	89963303	89963353	51	-	1.20513	0.000259165	0.00107016	9.86795	cds
	Solyc02g021160.2	SL3.0ch02	22290054	22296061	6008	+	1.53098	0.00623488	0.0152955	6.03075	utr3		Solyc01g100010.3	SL3.0ch01	89965798	89966048	251	-	1.05958	0.00216116	0.00642691	7.28166	cds
	Solyc02g022920.1	SL3.0ch02	24905890	24905965	76	+	1.01596	0.00346283	0.00942261	6.72966	cds		Solyc01g100180.3	SL3.0ch01	90122578	90122953	376	-	2.06422	3.39141e-09	4.25551e-08	24.4861	cds
	Solyc02g030210.3	SL3.0ch02	25802461	25803170	710	+	3.22061	6.85666e-23	1.92567e-21	68.8151	cds		Solyc01g100200.3	SL3.0ch01	90138901	90139051	151	-	2.58213	6.05098e-05	0.000299028	11.7074	cds
	Solyc02g031740.3	SL3.0ch02	27318210	27318964	755	+	1.50669	1.40397e-16	2.49739e-15	48.5085	utr5		Solyc01g100220.3	SL3.0ch01	90146850	90147504	655	-	2.54952	8.27895e-14	2.10696e-12	38.788	utr5
	Solyc02g031840.3	SL3.0ch02	27555475	27556460	986	+	1.1176	0.00349773	0.00950341	6.71734	utr5		Solyc01g100300.3	SL3.0ch01	90257072	90257422	351	-	1.4509	3.62254e-07	3.03406e-06	18.3303	utr3
	Solyc02g032420.1	SL3.0ch02	28930417	28930667	251	+	1.38624	4.68331e-05	0.000214539	12.1865	cds		Solyc01g100350.3	SL3.0ch01	90290135	90290235	101	-	1.09903	0.00859629	0.0198495	5.65476	utr3
	Solyc02g036350.3	SL3.0ch02	31052738	31053272	535	+	1.29009	1.60842e-13	2.18506e-12	38.7355	utr5		Solyc01g100500.3	SL3.0ch01	90384444	90385244	801	-	1.38415	4.51058e-14	1.19953e-12	39.6007	utr5
	Solyc02g036350.3	SL3.0ch02	31053876	31054843	968	+	1.55607	5.05856e-30	2.13512e-28	91.9197	utr3		Solyc01g100540.3	SL3.0ch01	90426264	90427524	1261	-	1.65519	9.98852e-07	7.60804e-06	17.004	cds
	Solyc02g036460.3	SL3.0ch02	31285516	31285661	146	+	1.31559	0.00554837	0.0139368	6.16496	utr3		Solyc01g100570.3	SL3.0ch01	90437011	90438053	1043	-	2.81143	7.42422e-46	4.3913e-43	140.708	cds
	Solyc02g037530.3	SL3.0ch02	31526314	31526683	370	+	1.0584	0.00300632	0.00835795	6.90263	utr5		Solyc01g100610.3	SL3.0ch01	90474419	90474694	276	-	1.12385	0.00545473	0.0137819	6.18109	utr5
	Solyc00g007300.3	SL3.0ch02	32454933	32455008	76	+	1.0771	0.00106537	0.0034644	8.17318	utr5		Solyc01g100700.3	SL3.0ch01	90539600	90539950	351	-	1.3827	9.27306e-05	0.000437943	11.157	utr3
	Solyc00g007300.3	SL3.0ch02	32455033	32455258	226	+	1.23833	6.0082e-05	0.00026792	11.8659	cds		Solyc01g100840.3	SL3.0ch01	90631135	90633486	2352	-	2.20714	3.56091e-07	2.98974e-06	18.3516	utr3
	Solyc00g007070.3	SL3.0ch02	32699141	32699191	51	+	1.68157	0.00602993	0.0148928	6.06924	utr5		Solyc01g100940.2	SL3.0ch01	90709052	90709477	426	-	1.22749	2.91788e-05	0.000156603	12.6406	utr3
	Solyc02g061960.3	SL3.0ch02	34052099	34052424	326	+	1.67692	5.05818e-06	2.81194e-05	15.1181	utr3		Solyc01g101000.3	SL3.0ch01	90740087	90740323	237	-	1.27167	0.00102053	0.00343778	8.18431	cds
	Solyc02g061980.3	SL3.0ch02	34070020	34070495	476	+	1.97775	1.34667e-11	1.50358e-10	32.6309	utr3		Solyc01g101030.3	SL3.0ch01	90770972	90771447	476	-	1.56053	0.00496363	0.0127648	6.29169	cds
	Solyc02g062250.3	SL3.0ch02	34403383	34403683	301	+	1.11504	0.00890317	0.0204308	5.61311	utr3		Solyc01g101130.3	SL3.0ch01	90854529	90854736	208	-	1.08062	2.55955e-05	0.000139157	12.811	cds
	Solyc02g062270.3	SL3.0ch02	34416829	34417204	376	+	1.20513	3.65299e-09	3.11964e-08	24.934	cds		Solyc01g101130.3	SL3.0ch01	90854811	90854886	76	-	1.13791	0.000104202	0.000485966	11.0069	cds
	Solyc02g062270.3	SL3.0ch02	34417579	34418129	551	+	1.65489	9.08323e-22	2.37727e-20	65.1893	cds		Solyc01g101250.3	SL3.0ch01	90939342	90939392	51	-	1.50844	0.00152711	0.00481391	7.69858	utr3
	Solyc02g062270.3	SL3.0ch02	34418304	34418354	51	+	1.08758	0.00130035	0.00412025	7.92305	cds		Solyc01g101250.3	SL3.0ch01	90939442	90939767	326	-	1.7927	3.09355e-07	2.63213e-06	18.5353	utr3
	Solyc02g062270.3	SL3.0ch02	34421494	34426476	4983	+	1.47856	6.53058e-09	5.40355e-08	24.1415	utr3		Solyc01g101250.3	SL3.0ch01	90940017	90940217	201	-	1.43502	0.000269527	0.0011055	9.82109	utr3
	Solyc02g062420.3	SL3.0ch02	34567682	34569825	2144	+	2.23445	2.02769e-07	1.4081e-06	19.4378	utr5		Solyc01g101250.3	SL3.0ch01	90940242	90940317	76	-	1.45344	0.000149142	0.000665511	10.5532	utr3
	Solyc02g062515.1	SL3.0ch02	34760745	34760820	76	+	1.33829	0.00531292	0.0134752	6.21355	cds		Solyc01g102310.3	SL3.0ch01	91005439	91005514	76	-	1.04285	0.00120676	0.00395557	7.9819	utr3
	Solyc02g062700.3	SL3.0ch02	34974808	34976007	1200	+	1.34363	1.04508e-05	5.45668e-05	14.1616	cds		Solyc01g102310.3	SL3.0ch01	91006014	91006139	126	-	1.12806	1.76675e-09	2.32401e-08	25.3588	cds
	Solyc02g062700.3	SL3.0ch02	34976032	34976778	747	+	1.096	5.03404e-05	0.000228811	12.0936	cds		Solyc01g102310.3	SL3.0ch01	91006639	91007064	426	-	1.34094	4.64877e-11	7.88728e-10	30.2398	cds
	Solyc02g062810.3	SL3.0ch02	35146330	35148942	2613	+	1.25804	0.000155207	0.000635325	10.6202	cds		Solyc01g102480.3	SL3.0ch01	91141781	91141931	151	-	1.14405	0.000189765	0.000818261	10.2552	utr3
	Solyc02g062920.3	SL3.0ch02	35405836	35407455	1620	+	1.09385	8.46861e-05	0.000367535	11.4098	cds		Solyc01g102530.3	SL3.0ch01	91191039	91191489	451	-	2.23744	1.35466e-06	1.00374e-05	16.6043	utr3
	Solyc02g062970.3	SL3.0ch02	35513106	35513381	276	+	1.61968	0.000137584	0.000570329	10.7759	utr3		Solyc01g102570.3	SL3.0ch01	91223405	91223505	101	-	1.03398	0.000569628	0.00209809	8.8967	cds
	Solyc02g063075.1	SL3.0ch02	35681137	35681412	276	+	3.3786	1.31307e-16	2.3414e-15	48.6016	utr3		Solyc01g102570.3	SL3.0ch01	91227805	91228080	276	-	1.14399	7.47424e-08	7.25966e-07	20.3936	cds
	Solyc02g063150.3	SL3.0ch02	35770438	35770513	76	+	1.25851	6.16537e-20	1.39812e-18	59.3112	utr5		Solyc01g102580.3	SL3.0ch01	91234244	91234649	406	-	1.37035	9.81875e-05	0.000460418	11.0848	utr3
	Solyc02g063240.3	SL3.0ch02	35848783	35848958	176	+	1.19964	0.00476655	0.012299	6.34531	utr3		Solyc01g102585.1	SL3.0ch01	91245635	91245685	51	-	1.13264	0.00110512	0.00367866	8.0866	cds
	Solyc02g063240.3	SL3.0ch02	35848983	35849083	101	+	1.21336	0.00547896	0.0138052	6.17865	utr3		Solyc01g102585.1	SL3.0ch01	91245985	91246110	126	-	1.18653	4.94168e-07	4.02491e-06	17.9226	cds
	Solyc02g063280.3	SL3.0ch02	35900736	35901720	985	+	1.92966	1.43014e-14	2.14875e-13	42.0816	utr3		Solyc01g102670.3	SL3.0ch01	91287388	91287884	497	-	1.41426	7.13668e-07	5.6283e-06	17.4389	utr3
	Solyc02g064770.3	SL3.0ch02	36448337	36448487	151	+	1.14424	2.3424e-10	2.3067e-09	28.6915	utr5		Solyc01g102720.3	SL3.0ch01	91331201	91331813	613	-	1.66398	5.74757e-05	0.000286843	11.7674	utr3
	Solyc02g064940.1	SL3.0ch02	36614186	36614511	326	+	1.29739	3.39083e-06	1.94195e-05	15.6521	cds		Solyc01g103080.3	SL3.0ch01	91624634	91624734	101	-	1.00543	0.00071065	0.00252795	8.62782	cds
	Solyc02g065180.3	SL3.0ch02	36908075	36908830	756	+	1.01137	0.00681457	0.0164089	5.92938	utr5		Solyc01g103090.3	SL3.0ch01	91639040	91640871	1832	-	1.22942	7.51786e-08	7.28552e-07	20.3885	cds
	Solyc02g065180.3	SL3.0ch02	36909424	36910770	1347	+	1.08868	0.00421184	0.0110869	6.495	cds		Solyc01g103120.3	SL3.0ch01	91657550	91657875	326	-	2.11116	0.000178596	0.000775753	10.3321	utr3
	Solyc02g065240.3	SL3.0ch02	36984005	36984305	301	+	1.80616	5.05259e-05	0.000229397	12.0899	utr5		Solyc01g103170.3	SL3.0ch01	91708596	91713329	4734	-	1.69235	7.82662e-08	7.56338e-07	20.3345	utr5
	Solyc02g065300.1	SL3.0ch02	37060113	37060513	401	+	1.82706	1.66909e-14	2.49641e-13	41.8652	cds		Solyc01g103330.3	SL3.0ch01	91846407	91847011	605	-	2.7735	4.28326e-23	3.61925e-21	67.9048	utr3
	Solyc02g065350.3	SL3.0ch02	37120515	37122423	1909	+	1.63183	0.00232987	0.00675242	7.21038	utr3		Solyc01g103570.3	SL3.0ch01	92023211	92025664	2454	-	1.07167	2.01814e-05	0.000112394	13.1192	cds
	Solyc02g065400.3	SL3.0ch02	37143943	37144143	201	+	1.15305	6.64613e-09	5.48982e-08	24.1187	utr3		Solyc01g103570.3	SL3.0ch01	92026647	92027449	803	-	1.49177	6.7154e-06	4.21167e-05	14.5352	cds
	Solyc02g065680.3	SL3.0ch02	37409622	37410751	1130	+	1.07546	0.000668199	0.00230951	8.7582	utr5		Solyc01g103570.3	SL3.0ch01	92027474	92027649	176	-	1.07765	0.0074932	0.0177689	5.8145	cds
	Solyc02g066930.3	SL3.0ch02	37753027	37753769	743	+	1.0002	0.00264068	0.00750135	7.05863	cds		Solyc01g103570.3	SL3.0ch01	92027799	92028798	1000	-	2.05257	0.000300012	0.00121256	9.68773	utr5
	Solyc02g066950.3	SL3.0ch02	37769257	37769332	76	+	1.18861	3.42318e-06	1.95894e-05	15.6396	cds		Solyc01g103605.1	SL3.0ch01	92057786	92057974	189	-	3.01552	0.000290987	0.00118198	9.72457	cds
	Solyc02g067095.1	SL3.0ch02	37894585	37894832	248	+	1.19337	3.23783e-10	3.15446e-09	28.24	cds		Solyc01g103680.3	SL3.0ch01	92105802	92105902	101	-	1.61215	0.00562876	0.0141315	6.14495	utr3
	Solyc02g067095.1	SL3.0ch02	37895796	37896437	642	+	1.20032	2.15638e-07	1.48546e-06	19.3607	utr3		Solyc01g103680.3	SL3.0ch01	92110262	92110587	326	-	1.2637	2.96318e-05	0.000158687	12.6215	cds
	Solyc02g067310.3	SL3.0ch02	38062250	38062300	51	+	1.27267	0.00241305	0.00695622	7.16748	cds		Solyc01g103690.3	SL3.0ch01	92111841	92113963	2123	-	1.11959	0.00868545	0.0200029	5.64365	cds
	Solyc02g067350.3	SL3.0ch02	38122289	38122566	278	+	1.5818	0.00939809	0.0213835	5.54736	utr5		Solyc01g103695.1	SL3.0ch01	92136540	92137452	913	-	1.05743	0.000163174	0.000718776	10.4422	cds
	Solyc02g067350.3	SL3.0ch02	38124247	38125208	962	+	1.49525	0.00116205	0.003738	8.06352	cds		Solyc01g103720.3	SL3.0ch01	92153936	92155243	1308	-	1.18827	8.54921e-10	1.18071e-08	26.3358	cds
	Solyc02g067670.3	SL3.0ch02	38378308	38378542	235	+	1.02641	3.5567e-06	2.02978e-05	15.5883	cds		Solyc01g103720.3	SL3.0ch01	92156121	92156296	176	-	1.1555	1.84868e-07	1.64151e-06	19.2165	utr5
	Solyc02g067810.1	SL3.0ch02	38492288	38492463	176	+	2.15676	0.000742632	0.00253279	8.62506	cds		Solyc01g103750.3	SL3.0ch01	92159088	92159292	205	-	1.03549	4.90325e-06	3.18702e-05	14.9374	cds
	Solyc02g068130.3	SL3.0ch02	38734771	38739906	5136	+	1.12968	0.000904891	0.00300615	8.37787	cds		Solyc01g103780.3	SL3.0ch01	92182290	92182365	76	-	1.18628	0.00156139	0.00490163	7.67252	utr3
	Solyc02g068280.3	SL3.0ch02	38834948	38835223	276	+	1.10078	0.000347728	0.00129469	9.59318	utr3		Solyc01g103868.1	SL3.0ch01	92280444	92281385	942	-	2.03326	0.000245064	0.00102202	9.93435	cds
	Solyc02g068780.3	SL3.0ch02	39265628	39265928	301	+	1.32076	0.00135257	0.00426251	7.87408	cds		Solyc01g103920.3	SL3.0ch01	92301204	92301352	149	-	1.22896	0.00052045	0.00194367	9.007	cds
	Solyc02g069010.3	SL3.0ch02	39528353	39529027	675	+	1.07023	0.00512169	0.0130582	6.2589	cds		Solyc01g103990.3	SL3.0ch01	92353321	92353571	251	-	1.37427	4.79752e-05	0.00024481	11.996	utr3
	Solyc02g069180.3	SL3.0ch02	39704087	39704557	471	+	1.50214	7.70555e-15	1.17711e-13	42.9498	cds		Solyc01g103990.3	SL3.0ch01	92357533	92357959	427	-	1.29453	2.64451e-11	4.68124e-10	30.9924	cds
	Solyc02g069180.3	SL3.0ch02	39704657	39704929	273	+	2.21566	4.63776e-25	1.49845e-23	75.8209	utr3		Solyc01g104010.2	SL3.0ch01	92377775	92378050	276	-	1.69021	0.000302011	0.00121978	9.67917	utr3
	Solyc02g069455.1	SL3.0ch02	39906393	39906616	224	+	1.11554	1.35603e-12	1.67118e-11	35.8003	cds		Solyc01g104040.3	SL3.0ch01	92400158	92400907	750	-	2.13673	9.85234e-14	2.49258e-12	38.5455	cds
	Solyc02g069570.3	SL3.0ch02	39983541	39984016	476	+	1.33708	4.60307e-08	3.42976e-07	21.4754	utr5		Solyc01g104160.3	SL3.0ch01	92521486	92525656	4171	-	1.94987	3.04845e-25	3.41765e-23	74.6313	utr3
	Solyc02g069770.3	SL3.0ch02	40155709	40155784	76	+	1.02987	0.00539305	0.0136334	6.19671	utr5		Solyc01g104260.3	SL3.0ch01	92593867	92593917	51	-	1.09667	0.000411662	0.00158894	9.29772	utr5
	Solyc02g069780.3	SL3.0ch02	40185680	40185905	226	+	1.22992	0.00156822	0.00484807	7.68837	cds		Solyc01g104310.3	SL3.0ch01	92623626	92623951	326	-	1.02238	0.000465362	0.0017664	9.14497	utr5
	Solyc02g069790.3	SL3.0ch02	40187994	40188644	651	+	1.73647	6.64485e-22	1.76439e-20	65.6194	cds		Solyc01g104439.1	SL3.0ch01	92778232	92779671	1440	-	1.65642	0.00346757	0.0095457	6.71093	cds
	Solyc02g069950.3	SL3.0ch02	40303589	40305021	1433	+	1.71094	2.00633e-26	6.97631e-25	80.2457	utr3		Solyc01g104470.3	SL3.0ch01	92827033	92827308	276	-	2.21389	1.23378e-07	1.13841e-06	19.7445	utr3
	Solyc02g069950.3	SL3.0ch02	40305096	40305387	292	+	1.64683	0.00215672	0.00632084	7.30567	utr3		Solyc01g104500.2	SL3.0ch01	92860576	92860626	51	-	1.13944	5.40561e-05	0.000271595	11.8463	utr3
	Solyc02g070100.3	SL3.0ch02	40505561	40507644	2084	+	1.99139	8.05407e-10	7.46804e-09	26.9966	cds		Solyc01g104510.3	SL3.0ch01	92871883	92871950	68	-	1.27308	1.0037e-05	6.02186e-05	14.0194	utr5
	Solyc02g070483.1	SL3.0ch02	40790231	40790331	101	+	1.17871	0.000843316	0.00282343	8.46834	cds		Solyc01g104530.3	SL3.0ch01	92878038	92879023	986	-	1.44277	0.00913874	0.020837	5.58471	utr3
	Solyc02g070630.3	SL3.0ch02	40893908	40893958	51	+	1.07269	0.00262748	0.00747113	7.06446	utr5		Solyc01g104660.3	SL3.0ch01	92981033	92981608	576	-	2.13373	2.0475e-12	4.3093e-11	34.4338	utr3
	Solyc02g070630.3	SL3.0ch02	40897499	40897674	176	+	1.5322	1.62145e-05	8.13453e-05	13.5856	utr3		Solyc01g104685.1	SL3.0ch01	92995791	93002019	6229	-	1.32536	0.000169147	0.000741282	10.3977	cds
	Solyc02g070680.3	SL3.0ch02	40918695	40918770	76	+	1.00784	0.0062568	0.0153415	6.02641	cds		Solyc01g104720.3	SL3.0ch01	93012752	93013361	610	-	1.33891	4.27183e-05	0.000221107	12.143	utr3
	Solyc02g070860.3	SL3.0ch02	41022263	41022780	518	+	1.07362	0.00204325	0.00605634	7.36734	cds		Solyc01g104730.2	SL3.0ch01	93017025	93017625	601	-	2.11362	0.000240086	0.00100419	9.95975	utr3
	Solyc02g071030.2	SL3.0ch02	41094461	41094534	74	+	1.31713	8.17791e-23	2.2792e-21	68.572	cds		Solyc01g104750.3	SL3.0ch01	93020540	93020690	151	-	1.25723	0.00014735	0.000658718	10.5681	utr3
	Solyc02g071200.3	SL3.0ch02	41252067	41252433	367	+	2.96477	1.6294e-12	1.98795e-11	35.5499	cds		Solyc01g104750.3	SL3.0ch01	93020715	93021315	601	-	1.9936	1.19292e-10	1.89289e-09	28.9768	utr3
	Solyc02g071260.3	SL3.0ch02	41315576	41316372	797	+	1.11291	0.00758963	0.0179206	5.80224	cds		Solyc01g104780.3	SL3.0ch01	93042328	93042653	326	-	1.33418	0.00097867	0.00332487	8.23249	cds
	Solyc02g071280.3	SL3.0ch02	41338329	41341384	3056	+	1.75731	3.40242e-10	3.30599e-09	28.1723	cds		Solyc01g104910.3	SL3.0ch01	93119909	93120159	251	-	1.11256	5.69225e-06	3.63106e-05	14.7493	cds
	Solyc02g071285.1	SL3.0ch02	41352439	41352864	426	+	1.41565	0.000509475	0.00182273	9.09968	utr3		Solyc01g105020.3	SL3.0ch01	93216426	93218330	1905	-	1.36046	0.000829438	0.00288998	8.43473	cds
	Solyc02g071530.2	SL3.0ch02	41497840	41498345	506	+	3.35223	3.86692e-07	2.57043e-06	18.5696	cds		Solyc01g105100.3	SL3.0ch01	93259733	93259983	251	-	1.16189	0.00155802	0.00489463	7.67458	utr3
	Solyc02g071610.3	SL3.0ch02	41581136	41581211	76	+	1.25193	0.00538502	0.013616	6.19856	utr3		Solyc01g105140.3	SL3.0ch01	93301581	93301934	354	-	1.74457	0.000249205	0.00103652	9.91403	utr3
	Solyc02g072000.3	SL3.0ch02	41894449	41894724	276	+	1.38526	9.27711e-06	4.88932e-05	14.32	utr3		Solyc01g105160.3	SL3.0ch01	93335143	93336047	905	-	1.21149	0.00246257	0.00716303	7.12521	cds
	Solyc02g072105.1	SL3.0ch02	41961881	41961931	51	+	1.57119	0.00489152	0.012548	6.3164	cds		Solyc01g105240.3	SL3.0ch01	93375111	93375186	76	-	1.26185	0.00359329	0.00980722	6.67194	utr5
	Solyc02g072105.1	SL3.0ch02	41961956	41965274	3319	+	1.64824	0.00257241	0.00734602	7.08882	cds		Solyc01g105370.3	SL3.0ch01	93452159	93452459	301	-	1.47581	5.53657e-08	5.53109e-07	20.7859	utr3
	Solyc02g072160.3	SL3.0ch02	42047890	42048090	201	+	1.14715	0.00212591	0.00625565	7.32063	utr3		Solyc01g105420.3	SL3.0ch01	93475805	93485708	9904	-	1.11211	7.10422e-05	0.000345011	11.5011	utr3
	Solyc02g072180.3	SL3.0ch02	42064604	42064804	201	+	4.3995	2.11897e-68	3.82042e-66	217.314	utr5		Solyc01g105450.3	SL3.0ch01	93512315	93514196	1882	-	1.71739	1.10449e-07	1.03076e-06	19.8879	cds
	Solyc02g072240.3	SL3.0ch02	42117196	42118258	1063	+	1.97168	3.95407e-07	2.62002e-06	18.542	cds		Solyc01g105495.1	SL3.0ch01	93537167	93538394	1228	-	2.3446	0.000444816	0.00169932	9.20083	cds
	Solyc02g072530.2	SL3.0ch02	42291286	42291586	301	+	1.31661	0.000489312	0.00175748	9.15228	utr3		Solyc01g105600.3	SL3.0ch01	93619740	93620869	1130	-	1.42858	0.000152014	0.000676183	10.5303	utr3
	Solyc02g075610.3	SL3.0ch02	42341242	42341592	351	+	1.70991	3.20701e-13	4.22319e-12	37.7848	cds		Solyc01g105710.3	SL3.0ch01	93672666	93672866	201	-	1.53627	9.0267e-07	6.95887e-06	17.1327	utr3
	Solyc02g076740.2	SL3.0ch02	42423775	42424657	883	+	2.65511	5.77726e-13	7.42704e-12	36.9704	cds		Solyc01g105970.3	SL3.0ch01	93865451	93865601	151	-	1.73471	0.00045003	0.00171642	9.18638	utr3
	Solyc02g076800.1	SL3.0ch02	42480830	42481355	526	+	2.40853	9.65721e-27	3.43985e-25	81.2659	cds		Solyc01g106080.3	SL3.0ch01	93961103	93961278	176	-	1.06403	0.000518583	0.00193797	9.01124	cds
	Solyc02g076870.3	SL3.0ch02	42561852	42561980	129	+	1.06487	0.0023582	0.00682098	7.19581	cds		Solyc01g106230.3	SL3.0ch01	94089674	94089899	226	-	2.23888	5.33378e-06	3.43175e-05	14.8307	utr5
	Solyc02g077030.3	SL3.0ch02	42673786	42673986	201	+	1.51865	0.00176057	0.00534208	7.54838	utr5		Solyc01g106230.3	SL3.0ch01	94093674	94093749	76	-	2.91211	0.000687644	0.00246309	8.66532	utr5
	Solyc02g077050.3	SL3.0ch02	42686847	42687097	251	+	1.03708	0.00342503	0.00933889	6.74253	cds		Solyc01g106230.3	SL3.0ch01	94093774	94093849	76	-	3.13264	5.28922e-05	0.000266215	11.8751	utr5
	Solyc02g077100.3	SL3.0ch02	42729435	42729735	301	+	1.46228	7.53292e-05	0.000330462	11.5632	utr5		Solyc01g106230.3	SL3.0ch01	94093874	94094049	176	-	3.09561	6.43983e-05	0.000316149	11.6271	utr5
	Solyc02g077600.3	SL3.0ch02	43061226	43061651	426	+	1.27424	3.19282e-06	1.84154e-05	15.7287	cds		Solyc01g106230.3	SL3.0ch01	94094699	94094949	251	-	3.15317	2.60324e-17	1.07994e-15	49.718	utr5
	Solyc02g077660.3	SL3.0ch02	43117308	43118137	830	+	1.5849	0.000637882	0.00221356	8.81942	cds		Solyc01g106230.3	SL3.0ch01	94095724	94096049	326	-	3.07802	7.68381e-23	6.33656e-21	67.0968	utr5
	Solyc02g077660.3	SL3.0ch02	43125217	43125755	539	+	1.04006	0.00184875	0.00556913	7.48833	cds		Solyc01g106280.3	SL3.0ch01	94118506	94118556	51	-	2.08538	5.79523e-06	3.68989e-05	14.7261	utr3
	Solyc02g077860.1	SL3.0ch02	43269938	43270411	474	+	2.31789	1.41179e-16	2.50824e-15	48.5022	cds		Solyc01g106280.3	SL3.0ch01	94120595	94120695	101	-	1.01069	0.000245287	0.00102271	9.93339	cds
	Solyc02g077950.2	SL3.0ch02	43339766	43340387	622	+	1.28801	0.000217773	0.000857009	10.1884	cds		Solyc01g106280.3	SL3.0ch01	94120720	94121070	351	-	1.74008	3.94089e-10	5.76284e-09	27.3706	utr5
	Solyc02g078130.3	SL3.0ch02	43477918	43479014	1097	+	1.78245	0.00216097	0.00633076	7.3034	utr5		Solyc01g106320.2	SL3.0ch01	94139440	94139740	301	-	1.48119	0.000252782	0.00104784	9.89836	utr3
	Solyc02g078180.3	SL3.0ch02	43517305	43517823	519	+	1.70534	0.00491377	0.0125984	6.31061	cds		Solyc01g106430.3	SL3.0ch01	94221930	94222180	251	-	1.04396	0.00213064	0.00634714	7.29968	utr3
	Solyc02g078180.3	SL3.0ch02	43517848	43518273	426	+	1.59569	0.00159052	0.00489707	7.67387	utr3		Solyc01g106450.3	SL3.0ch01	94235070	94235370	301	-	3.93194	1.16972e-06	8.79237e-06	16.7953	utr3
	Solyc02g078210.3	SL3.0ch02	43542827	43543202	376	+	1.39872	0.000575805	0.00202693	8.94649	utr3		Solyc01g106480.3	SL3.0ch01	94255465	94255690	226	-	1.6139	8.92184e-08	8.4973e-07	20.1665	utr3
	Solyc02g078240.3	SL3.0ch02	43564159	43564434	276	+	1.4823	9.60371e-06	5.04505e-05	14.2748	utr3		Solyc01g106800.3	SL3.0ch01	94453127	94453502	376	-	1.71301	0.00226862	0.00668964	7.22386	utr3
	Solyc02g078560.3	SL3.0ch02	43791345	43791395	51	+	1.14311	0.00376347	0.010107	6.62851	cds		Solyc01g106910.3	SL3.0ch01	94515318	94515991	674	-	1.61151	0.000107318	0.000497925	10.9718	utr5
	Solyc02g078560.3	SL3.0ch02	43800068	43800890	823	+	1.03254	4.78283e-05	0.000218657	12.159	cds		Solyc01g107040.3	SL3.0ch01	94600819	94601394	576	-	1.33376	7.54762e-10	1.05427e-08	26.4992	utr3
	Solyc02g078610.3	SL3.0ch02	43827028	43831680	4653	+	1.26432	3.85915e-08	2.89913e-07	21.7179	cds		Solyc01g107040.3	SL3.0ch01	94603075	94603722	648	-	1.01042	0.00917433	0.0209015	5.58025	cds
	Solyc02g078610.3	SL3.0ch02	43834193	43834293	101	+	1.28755	6.89515e-08	5.03987e-07	20.9201	cds		Solyc01g107150.3	SL3.0ch01	94662223	94663672	1450	-	1.64624	0.00778204	0.0182932	5.77255	utr5
	Solyc02g078790.3	SL3.0ch02	43995504	43998076	2573	+	1.41767	2.35979e-05	0.000114493	13.0925	cds		Solyc01g107260.3	SL3.0ch01	94762286	94762511	226	-	1.86147	0.00483944	0.0125073	6.32109	cds
	Solyc02g078790.3	SL3.0ch02	43999345	43999553	209	+	1.02962	0.00803265	0.0187724	5.73524	cds		Solyc01g107380.3	SL3.0ch01	94832689	94832764	76	-	2.19391	0.000392219	0.00152695	9.35513	utr3
	Solyc02g078840.3	SL3.0ch02	44056997	44060483	3487	+	2.87765	8.31265e-13	1.04744e-11	36.4743	utr5		Solyc01g107400.2	SL3.0ch01	94864331	94864756	426	-	3.25679	1.10891e-14	3.19683e-13	41.5084	utr3
	Solyc02g078940.3	SL3.0ch02	44111139	44112628	1490	+	1.09727	0.000221613	0.000868696	10.1689	cds		Solyc01g107450.3	SL3.0ch01	94899737	94900770	1034	-	1.33973	0.00434354	0.0114499	6.44852	utr5
	Solyc02g078940.3	SL3.0ch02	44112653	44112753	101	+	1.15073	0.000248081	0.000960482	10.024	cds		Solyc01g107460.2	SL3.0ch01	94903433	94903583	151	-	1.03469	0.000517196	0.0019332	9.01479	cds
	Solyc02g078990.3	SL3.0ch02	44161646	44162276	631	+	1.04111	0.00879182	0.0202075	5.62897	cds		Solyc01g107550.3	SL3.0ch01	94946358	94946608	251	-	1.53487	0.00261719	0.00754753	7.04978	utr3
	Solyc02g079190.3	SL3.0ch02	44362371	44362671	301	+	1.59784	3.24763e-06	1.86873e-05	15.7076	utr3		Solyc01g107600.3	SL3.0ch01	94989081	94989131	51	-	1.50731	0.00501981	0.0128668	6.2802	utr3
	Solyc02g079200.1	SL3.0ch02	44372836	44372936	101	+	1.2043	0.00200118	0.0059482	7.39333	cds		Solyc01g107660.3	SL3.0ch01	95026252	95026552	301	-	1.27872	0.000399501	0.00154962	9.33387	utr3
	Solyc02g079220.3	SL3.0ch02	44389971	44390246	276	+	1.01553	0.00231733	0.00672408	7.21645	utr3		Solyc01g107730.3	SL3.0ch01	95074730	95075130	401	-	2.73694	1.04087e-08	1.17926e-07	23.0156	utr5
	Solyc02g079590.3	SL3.0ch02	44672220	44672270	51	+	1.87525	0.0086193	0.0198982	5.65122	cds		Solyc01g107810.2	SL3.0ch01	95122800	95123000	201	-	1.30342	0.00553882	0.0139614	6.16241	cds
	Solyc02g079730.3	SL3.0ch02	44737692	44737742	51	+	1.04881	0.00109922	0.00355923	8.13422	cds		Solyc01g107820.2	SL3.0ch01	95127026	95127201	176	-	2.5694	1.64804e-35	4.55948e-33	107.435	utr3
	Solyc02g079730.3	SL3.0ch02	44738254	44738852	599	+	1.29456	0.000744362	0.002538	8.62209	utr3		Solyc01g107910.3	SL3.0ch01	95191902	95192129	228	-	1.20663	0.00112519	0.00373208	8.0658	cds
	Solyc02g079740.1	SL3.0ch02	44741284	44741609	326	+	2.14375	1.65202e-05	8.27655e-05	13.5606	cds		Solyc01g108280.3	SL3.0ch01	95529632	95529882	251	-	1.15511	0.000463784	0.00176158	9.14892	utr5
	Solyc02g079740.1	SL3.0ch02	44741784	44742059	276	+	1.11251	0.00219534	0.00641729	7.28382	cds		Solyc01g108440.2	SL3.0ch01	95664957	95665132	176	-	1.9613	0.00449807	0.0117939	6.40582	cds
	Solyc02g079770.3	SL3.0ch02	44782859	44782984	126	+	1.07155	0.000248663	0.000962236	10.0213	utr5		Solyc01g108510.3	SL3.0ch01	95713041	95713992	952	-	2.78095	4.6352e-06	3.03001e-05	15.0103	utr5
	Solyc02g079790.3	SL3.0ch02	44792296	44792841	546	+	1.46758	0.00169521	0.00517167	7.59515	utr3		Solyc01g108550.1	SL3.0ch01	95726562	95726712	151	-	2.63334	0.00197559	0.00595663	7.39129	cds
	Solyc02g079840.2	SL3.0ch02	44814126	44814526	401	+	1.65694	0.000113714	0.000479826	11.0252	utr3		Solyc01g108670.3	SL3.0ch01	95798993	95799443	451	-	2.00952	9.90918e-05	0.000464151	11.0731	cds
	Solyc02g079870.3	SL3.0ch02	44830763	44830938	176	+	1.1903	0.00684693	0.016476	5.92349	utr3		Solyc01g108890.3	SL3.0ch01	95945578	95946918	1341	-	1.04528	0.000243973	0.00101772	9.94044	cds
	Solyc02g079940.3	SL3.0ch02	44883805	44884325	521	+	1.0062	0.00464402	0.0120336	6.37679	cds		Solyc01g108900.3	SL3.0ch01	95949902	95950277	376	-	1.43213	0.00885501	0.0203197	5.62097	utr5
	Solyc02g079940.3	SL3.0ch02	44885050	44885175	126	+	1.34092	3.44229e-06	1.96833e-05	15.6327	utr3		Solyc01g108970.3	SL3.0ch01	95990400	95991099	700	-	1.30437	0.000659758	0.00237748	8.71635	cds
	Solyc02g079970.3	SL3.0ch02	44900408	44900767	360	+	1.16054	4.77508e-16	8.14664e-15	46.8027	cds		Solyc01g109110.3	SL3.0ch01	96057921	96058296	376	-	3.34555	1.70731e-39	6.81059e-37	120.144	utr3
	Solyc02g080110.3	SL3.0ch02	44972237	44973016	780	+	1.97267	0.000176095	0.000711987	10.4559	utr3		Solyc01g109260.3	SL3.0ch01	96165865	96165940	76	-	1.1285	0.00566736	0.0142082	6.13714	cds
	Solyc02g080190.3	SL3.0ch02	45034585	45034760	176	+	1.8018	0.00040402	0.00148137	9.39885	utr3		Solyc01g109290.3	SL3.0ch01	96198112	96198337	226	-	1.47658	0.00492191	0.0126733	6.30207	utr3
	Solyc02g080190.3	SL3.0ch02	45034785	45035110	326	+	4.88703	2.00125e-121	1.62368e-118	391.288	utr3		Solyc01g109310.3	SL3.0ch01	96207205	96207405	201	-	1.54305	0.00023474	0.000985679	9.98659	utr3
	Solyc02g080220.3	SL3.0ch02	45052706	45053106	401	+	2.20246	3.66843e-17	6.82468e-16	50.3801	cds		Solyc01g109350.3	SL3.0ch01	96227821	96228121	301	-	1.31572	2.28381e-07	1.98854e-06	18.9399	utr3
	Solyc02g080230.3	SL3.0ch02	45064205	45064255	51	+	1.16891	0.000945284	0.00312041	8.32405	cds		Solyc01g109410.3	SL3.0ch01	96285485	96285535	51	-	1.25553	0.00867056	0.0199793	5.64535	cds
	Solyc02g080310.2	SL3.0ch02	45122443	45122664	222	+	1.21951	0.00159041	0.00489707	7.67387	utr3		Solyc01g109770.3	SL3.0ch01	96537297	96537773	477	-	1.72563	7.05023e-07	5.57037e-06	17.4538	utr3
	Solyc02g080370.3	SL3.0ch02	45170532	45170782	251	+	1.20163	0.00191476	0.00573486	7.44602	utr3		Solyc01g109790.3	SL3.0ch01	96551211	96552023	813	-	1.12648	1.50504e-05	8.68349e-05	13.4914	cds
	Solyc02g080570.3	SL3.0ch02	45315444	45315569	126	+	1.18691	2.1079e-06	1.2529e-05	16.2844	cds		Solyc01g109940.3	SL3.0ch01	96682588	96683660	1073	-	1.04975	4.02943e-05	0.000209826	12.2185	cds
	Solyc02g080570.3	SL3.0ch02	45330322	45330622	301	+	1.25511	0.00033039	0.00123909	9.6565	utr3		Solyc01g109980.3	SL3.0ch01	96704544	96704719	176	-	1.35062	0.000473121	0.00179149	9.12463	utr3
	Solyc02g080820.3	SL3.0ch02	45501725	45502000	276	+	4.80661	6.00779e-10	5.66781e-09	27.3946	utr3		Solyc01g109980.3	SL3.0ch01	96709194	96709569	376	-	1.48358	5.74706e-07	4.6173e-06	17.7245	utr3
	Solyc02g080995.1	SL3.0ch02	45621095	45621245	151	+	1.35088	1.73134e-08	1.36304e-07	22.8067	utr5		Solyc01g110030.3	SL3.0ch01	96760919	96763234	2316	-	1.77382	0.000775086	0.00272719	8.51837	cds
	Solyc02g080995.1	SL3.0ch02	45629142	45630449	1308	+	1.25176	1.42634e-06	8.71192e-06	16.8086	cds		Solyc01g110120.3	SL3.0ch01	96803961	96804361	401	-	1.4565	0.00787498	0.0184737	5.75838	utr3
	Solyc02g081080.3	SL3.0ch02	45709731	45710006	276	+	2.03516	0.000427593	0.0015588	9.32534	utr5		Solyc01g110120.3	SL3.0ch01	96806500	96806675	176	-	1.30201	0.00289779	0.00822534	6.92571	utr3
	Solyc02g081120.3	SL3.0ch02	45744265	45744365	101	+	2.30868	0.00150815	0.00469015	7.73615	utr5		Solyc01g110190.3	SL3.0ch01	96865638	96865888	251	-	1.02982	0.000220577	0.000933289	10.0654	cds
	Solyc02g081120.3	SL3.0ch02	45744415	45744865	451	+	1.33598	0.000132749	0.000552399	10.822	utr5		Solyc01g110400.2	SL3.0ch01	97027983	97028158	176	-	1.42118	0.00175281	0.0054029	7.53205	utr3
	Solyc02g081190.3	SL3.0ch02	45806080	45806230	151	+	1.24916	2.15757e-15	3.49326e-14	44.7024	utr5		Solyc01g110410.3	SL3.0ch01	97029006	97029585	580	-	2.1057	6.54162e-11	1.07582e-09	29.7919	utr3
	Solyc02g081250.2	SL3.0ch02	45840126	45840515	390	+	1.50562	0.00779691	0.0183389	5.76895	cds		Solyc01g110550.3	SL3.0ch01	97118776	97119176	401	-	1.45529	0.000384156	0.00149896	9.38182	utr3
	Solyc02g081340.3	SL3.0ch02	45896461	45897261	801	+	1.33279	0.000232365	0.000905647	10.1088	cds		Solyc01g110605.1	SL3.0ch01	97166172	97166610	439	-	2.07357	0.0015121	0.00477399	7.71059	cds
	Solyc02g081360.3	SL3.0ch02	45909491	45909991	501	+	1.28737	0.000622182	0.00216714	8.84999	cds		Solyc01g110686.1	SL3.0ch01	97224358	97224408	51	-	1.16638	0.00911702	0.0208013	5.58718	cds
	Solyc02g081360.3	SL3.0ch02	45910216	45918000	7785	+	1.71617	0.000320322	0.00120629	9.69521	cds		Solyc01g110820.3	SL3.0ch01	97267730	97268332	603	-	1.07567	0.0026744	0.00768923	7.02294	cds
	Solyc02g081410.3	SL3.0ch02	45949743	45949818	76	+	1.4287	4.69503e-05	0.000214941	12.1838	utr3		Solyc01g111080.3	SL3.0ch01	97361857	97362157	301	-	1.35632	0.000155703	0.000689681	10.5018	utr3
	Solyc02g081430.3	SL3.0ch02	45960226	45960551	326	+	2.40719	2.12382e-08	1.65332e-07	22.5281	utr5		Solyc01g111080.3	SL3.0ch01	97364907	97365032	126	-	3.85354	9.50405e-08	9.01177e-07	20.0817	utr3
	Solyc02g081590.3	SL3.0ch02	46039817	46039867	51	+	1.28203	0.00043942	0.00159674	9.29066	cds		Solyc01g111080.3	SL3.0ch01	97375107	97375407	301	-	2.73409	0.000383102	0.00149621	9.38447	utr5
	Solyc02g081620.3	SL3.0ch02	46066815	46066865	51	+	1.04382	0.00159994	0.00492218	7.66649	utr3		Solyc01g111130.3	SL3.0ch01	97418122	97418172	51	-	1.13583	0.00617449	0.0152259	6.03733	cds
	Solyc02g081620.3	SL3.0ch02	46067015	46067090	76	+	1.11227	0.00540653	0.0136604	6.19386	utr3		Solyc01g111130.3	SL3.0ch01	97418197	97418497	301	-	2.25968	0.00012841	0.000582703	10.745	utr5
	Solyc02g081810.3	SL3.0ch02	46172474	46172699	226	+	2.09987	2.98961e-06	1.73186e-05	15.8173	cds		Solyc01g111300.3	SL3.0ch01	97501634	97502234	601	-	1.45275	1.39434e-09	1.86853e-08	25.6735	cds
	Solyc02g081810.3	SL3.0ch02	46173599	46174238	640	+	2.93829	8.97324e-101	3.85427e-98	323.602	cds		Solyc01g111310.3	SL3.0ch01	97505888	97506573	686	-	2.40034	5.6656e-05	0.000283082	11.7865	utr3
	Solyc02g081940.3	SL3.0ch02	46256805	46257571	767	+	1.48454	2.2907e-05	0.000111326	13.1329	cds		Solyc01g111500.3	SL3.0ch01	97633844	97634335	492	-	1.86421	4.72888e-09	5.77739e-08	24.045	cds
	Solyc02g082010.2	SL3.0ch02	46307477	46307852	376	+	1.12395	0.00711639	0.0170234	5.87634	cds		Solyc01g111510.3	SL3.0ch01	97648139	97648214	76	-	1.15473	0.00248672	0.00722593	7.1126	utr3
	Solyc02g082050.3	SL3.0ch02	46349799	46350074	276	+	1.42566	0.00627768	0.0153733	6.02343	cds		Solyc01g111710.3	SL3.0ch01	97803640	97803790	151	-	1.41631	0.00605213	0.0149844	6.06039	utr3
	Solyc02g082070.3	SL3.0ch02	46358248	46358555	308	+	1.27565	0.00659758	0.0160037	5.96545	cds		Solyc01g111720.3	SL3.0ch01	97810272	97814495	4224	-	1.17158	1.80915e-06	1.29832e-05	16.233	cds
	Solyc02g082250.3	SL3.0ch02	46505576	46506001	426	+	1.77487	0.000338624	0.00126639	9.62506	utr3		Solyc01g111790.2	SL3.0ch01	97884247	97884547	301	-	1.01537	0.00647426	0.0157768	5.98605	utr3
	Solyc02g082400.3	SL3.0ch02	46645714	46646314	601	+	1.28193	0.00564559	0.0141299	6.1451	utr5		Solyc01g111890.3	SL3.0ch01	97971691	97976579	4889	-	1.43653	2.85081e-05	0.000153484	12.6696	cds
	Solyc02g082550.3	SL3.0ch02	46781995	46782295	301	+	1.54547	0.00241437	0.00695866	7.16697	utr3		Solyc01g111937.1	SL3.0ch01	98001098	98001856	759	-	1.27531	0.00055998	0.00207101	8.91545	cds
	Solyc02g082570.2	SL3.0ch02	46792602	46792977	376	+	1.39012	4.43263e-12	5.15399e-11	34.1755	cds		Solyc01g111937.1	SL3.0ch01	98001881	98001956	76	-	1.113	0.00348326	0.00957353	6.70673	cds
	Solyc02g082710.3	SL3.0ch02	46915224	46915424	201	+	1.2247	0.00136027	0.00428409	7.86679	utr5		Solyc01g112165.1	SL3.0ch01	98145041	98147901	2861	-	2.05298	2.81678e-06	1.93807e-05	15.655	cds
	Solyc02g082930.3	SL3.0ch02	47109616	47109841	226	+	1.32436	0.00166019	0.00507865	7.62134	utr5		Solyc01g112210.3	SL3.0ch01	98173922	98173997	76	-	1.98283	0.00457699	0.0119523	6.38657	utr3
	Solyc02g083280.3	SL3.0ch02	47285690	47285753	64	+	1.21655	0.00476063	0.0122878	6.34663	utr3		Solyc02g043860.3	SL3.0ch02	1259462	1259805	344	+	1.30526	6.15534e-06	3.89029e-05	14.6498	cds
	Solyc02g083410.3	SL3.0ch02	47383522	47383597	76	+	1.03622	3.23351e-05	0.000152576	12.6782	utr5		Solyc02g055565.1	SL3.0ch02	2236518	2236643	126	+	1.09854	5.25792e-05	0.00026495	11.882	utr5
	Solyc02g083630.3	SL3.0ch02	47525824	47525974	151	+	1.47012	0.00925499	0.0211187	5.56533	utr3		Solyc02g055550.3	SL3.0ch02	2248876	2249001	126	+	1.1455	0.0034019	0.00939809	6.73342	utr5
	Solyc02g083890.3	SL3.0ch02	47696961	47697183	223	+	1.2116	0.000458642	0.00165957	9.23498	cds		Solyc02g050180.3	SL3.0ch02	4171151	4171526	376	+	2.79112	9.69757e-15	2.82415e-13	41.6872	utr3
	Solyc02g083990.3	SL3.0ch02	47776460	47776560	101	+	1.24852	0.000668308	0.00230951	8.7582	utr3		Solyc02g050205.1	SL3.0ch02	4561426	4561551	126	+	5.25563	2.83347e-05	0.000152598	12.678	utr3
	Solyc02g084240.3	SL3.0ch02	47953224	47953624	401	+	1.50345	2.79834e-21	7.0704e-20	63.6168	utr3		Solyc02g005110.3	SL3.0ch02	6646015	6646315	301	+	1.25217	2.89592e-06	1.98661e-05	15.6193	utr3
	Solyc02g084340.2	SL3.0ch02	48011315	48011829	515	+	1.12006	1.09245e-06	6.82966e-06	17.1598	cds		Solyc02g011980.1	SL3.0ch02	14177534	14177759	226	+	2.00161	1.17742e-05	6.95224e-05	13.8122	cds
	Solyc02g084340.2	SL3.0ch02	48012279	48012504	226	+	2.1317	7.0712e-05	0.000311648	11.6478	cds		Solyc02g014090.3	SL3.0ch02	15440573	15440923	351	+	1.38166	6.9748e-05	0.0003394	11.5247	utr3
	Solyc02g084360.3	SL3.0ch02	48035138	48035463	326	+	1.04274	0.00146405	0.00456663	7.77465	utr3		Solyc02g014150.3	SL3.0ch02	15691137	15691387	251	+	1.75678	0.000398009	0.00154528	9.33791	utr3
	Solyc02g084380.3	SL3.0ch02	48061158	48061483	326	+	1.64406	1.43718e-08	1.1413e-07	23.0628	utr3		Solyc02g014350.3	SL3.0ch02	16267283	16267735	453	+	1.27466	6.72529e-09	7.9503e-08	23.5844	cds
	Solyc02g084410.3	SL3.0ch02	48080857	48081107	251	+	1.98491	1.57299e-37	9.57166e-36	116.331	utr5		Solyc02g014350.3	SL3.0ch02	16278279	16279003	725	+	1.03783	0.00373449	0.0101421	6.62349	cds
	Solyc02g084580.2	SL3.0ch02	48307923	48308273	351	+	4.73683	1.99421e-79	4.48053e-77	253.625	cds		Solyc02g014455.1	SL3.0ch02	17100874	17101174	301	+	1.08197	0.00124133	0.00404956	7.94802	cds
	Solyc02g084820.3	SL3.0ch02	48548510	48548810	301	+	1.57051	0.00976914	0.0220351	5.50405	utr5		Solyc02g014720.3	SL3.0ch02	18451870	18452245	376	+	1.07066	7.48284e-05	0.000361189	11.435	cds
	Solyc02g084820.3	SL3.0ch02	48552963	48553151	189	+	1.07181	0.00506174	0.0129301	6.27312	cds		Solyc02g014720.3	SL3.0ch02	18453174	18454318	1145	+	1.0746	3.01775e-06	2.06393e-05	15.5642	utr3
	Solyc02g084930.3	SL3.0ch02	48616547	48617167	621	+	1.26175	0.00941706	0.0214083	5.54569	cds		Solyc02g014860.3	SL3.0ch02	19705281	19705531	251	+	1.40555	0.000428657	0.00164344	9.24906	utr3
	Solyc02g084930.3	SL3.0ch02	48618791	48618891	101	+	1.84159	0.00597822	0.0147976	6.07849	utr3		Solyc02g020910.3	SL3.0ch02	20826045	20826245	201	+	1.13646	4.69877e-10	6.78703e-09	27.1346	utr3
	Solyc02g084930.3	SL3.0ch02	48618941	48619016	76	+	3.50387	0.000252039	0.00097375	10.0042	utr3		Solyc02g020940.3	SL3.0ch02	20866599	20866924	326	+	2.42558	7.45806e-20	4.16704e-18	57.7357	utr3
	Solyc02g085025.1	SL3.0ch02	48691679	48694417	2739	+	1.02738	0.00665526	0.0161023	5.95659	cds		Solyc02g021160.2	SL3.0ch02	22273448	22282876	9429	+	2.40476	9.61115e-09	1.09961e-07	23.1165	utr5
	Solyc02g085025.1	SL3.0ch02	48694467	48695575	1109	+	2.38421	2.01336e-33	9.96713e-32	102.985	cds		Solyc02g022920.1	SL3.0ch02	24905915	24905965	51	+	1.12133	0.00207766	0.00620981	7.33123	cds
	Solyc02g085570.3	SL3.0ch02	49038187	49039188	1002	+	1.17086	1.07496e-07	7.71056e-07	20.3067	utr5		Solyc02g024050.3	SL3.0ch02	25350093	25350941	849	+	1.11881	0.00350876	0.00962664	6.69875	cds
	Solyc02g085600.1	SL3.0ch02	49068737	49068923	187	+	1.69774	3.42924e-10	3.32983e-09	28.1619	cds		Solyc02g030210.3	SL3.0ch02	25787826	25787876	51	+	1.53279	0.00351946	0.00965137	6.69505	utr5
	Solyc02g085700.1	SL3.0ch02	49160674	49160849	176	+	1.61466	4.67628e-11	4.97033e-10	30.9059	cds		Solyc02g030210.3	SL3.0ch02	25802461	25803145	685	+	2.80181	4.15126e-15	1.29232e-13	42.8151	cds
	Solyc02g085730.3	SL3.0ch02	49170202	49170452	251	+	1.61676	0.000216451	0.000852495	10.196	utr3		Solyc02g030505.1	SL3.0ch02	26764460	26764760	301	+	2.76387	0.000125722	0.000572626	10.7701	utr3
	Solyc02g085740.3	SL3.0ch02	49175426	49179862	4437	+	2.23309	7.90018e-11	8.25871e-10	30.1734	cds		Solyc02g031740.3	SL3.0ch02	27318260	27318964	705	+	1.25514	5.07342e-06	3.28023e-05	14.8958	cds
	Solyc02g085750.3	SL3.0ch02	49186516	49188027	1512	+	2.49153	6.01248e-28	2.25723e-26	85.1956	utr3		Solyc02g032120.3	SL3.0ch02	28086115	28086328	214	+	1.12619	0.00389171	0.0104833	6.57576	utr3
	Solyc02g085745.1	SL3.0ch02	49190525	49190892	368	+	1.13319	1.02637e-15	1.69178e-14	45.7485	cds		Solyc02g032200.3	SL3.0ch02	28492067	28492317	251	+	1.14089	0.000994865	0.00336719	8.21424	utr3
	Solyc02g085745.1	SL3.0ch02	49192130	49192230	101	+	1.39758	1.72734e-09	1.54099e-08	25.9516	cds		Solyc02g032330.3	SL3.0ch02	28718970	28724158	5189	+	1.13877	0.000289751	0.00117887	9.72838	cds
	Solyc02g085810.3	SL3.0ch02	49250620	49250945	326	+	1.40715	8.01278e-16	1.32866e-14	46.097	cds		Solyc02g032420.1	SL3.0ch02	28930542	28930667	126	+	1.15896	0.00155985	0.0048977	7.67368	cds
	Solyc02g085870.3	SL3.0ch02	49290213	49290488	276	+	1.12316	4.07128e-05	0.000188853	12.3704	utr3		Solyc02g032970.3	SL3.0ch02	30015618	30015718	101	+	1.1115	0.000167972	0.000736509	10.407	cds
	Solyc02g085950.3	SL3.0ch02	49353609	49353728	120	+	1.11591	3.84028e-06	2.18224e-05	15.4838	utr3		Solyc02g032970.3	SL3.0ch02	30015743	30015793	51	+	1.07675	9.29644e-05	0.000438926	11.1537	cds
	Solyc02g086080.3	SL3.0ch02	49500601	49500951	351	+	2.19889	0.000193214	0.000770326	10.3422	utr5		Solyc02g036270.3	SL3.0ch02	30960299	30960374	76	+	1.08385	0.00194136	0.00587201	7.41193	cds
	Solyc02g086200.2	SL3.0ch02	49578153	49578428	276	+	1.00214	0.00849449	0.0196692	5.66792	cds		Solyc02g036280.3	SL3.0ch02	30964420	30964695	276	+	1.38864	0.00148384	0.00470295	7.73222	utr3
	Solyc02g086350.3	SL3.0ch02	49658141	49658216	76	+	1.05076	0.000185624	0.000745149	10.3902	cds		Solyc02g036350.3	SL3.0ch02	31052738	31053272	535	+	1.30949	1.2762e-07	1.17251e-06	19.702	utr5
	Solyc02g086350.3	SL3.0ch02	49658991	49659341	351	+	1.55023	1.44547e-14	2.16954e-13	42.0677	cds		Solyc02g036350.3	SL3.0ch02	31053901	31054843	943	+	1.54179	5.68877e-11	9.4153e-10	29.9843	utr3
	Solyc02g086460.3	SL3.0ch02	49763974	49766266	2293	+	2.11441	1.65362e-06	1.00039e-05	16.6091	cds		Solyc00g007300.3	SL3.0ch02	32454833	32455283	451	+	1.53561	5.63317e-09	6.74761e-08	23.821	utr5
	Solyc02g086460.3	SL3.0ch02	49767734	49768154	421	+	1.33771	0.00651736	0.0158527	5.97913	cds		Solyc02g061960.3	SL3.0ch02	34052099	34052374	276	+	1.25916	0.000188768	0.000814987	10.2609	utr3
	Solyc02g086460.3	SL3.0ch02	49770403	49771377	975	+	2.15943	0.0027041	0.00766065	7.02832	cds		Solyc02g061960.3	SL3.0ch02	34052399	34052649	251	+	1.6726	0.00424748	0.0112432	6.4748	utr3
	Solyc02g086460.3	SL3.0ch02	49775159	49776272	1114	+	2.4668	6.82656e-08	4.99474e-07	20.9331	cds		Solyc02g061980.3	SL3.0ch02	34070145	34070495	351	+	2.00311	2.93304e-10	4.35212e-09	27.7756	utr3
	Solyc02g086460.3	SL3.0ch02	49778770	49779431	662	+	1.76088	1.09193e-33	5.47991e-32	103.848	utr3		Solyc02g061990.3	SL3.0ch02	34102465	34103448	984	+	1.63412	0.000237025	0.00099357	9.97509	utr3
	Solyc02g086750.2	SL3.0ch02	50006120	50006295	176	+	1.14915	5.40698e-07	3.52044e-06	18.1158	cds		Solyc02g062270.3	SL3.0ch02	34416879	34417204	326	+	1.16974	4.76745e-10	6.87193e-09	27.1166	cds
	Solyc02g086820.3	SL3.0ch02	50075214	50075264	51	+	1.19449	7.69122e-14	1.07178e-12	39.7631	utr3		Solyc02g062270.3	SL3.0ch02	34417604	34418154	551	+	1.51158	7.26e-16	2.50568e-14	45.1818	cds
	Solyc02g086830.3	SL3.0ch02	50084075	50084275	201	+	1.19742	0.00194593	0.00581081	7.42704	utr3		Solyc02g062270.3	SL3.0ch02	34421631	34426476	4846	+	1.71966	7.06878e-11	1.15367e-09	29.6911	utr3
	Solyc02g086930.3	SL3.0ch02	50159149	50160404	1256	+	1.11873	4.01414e-12	4.68231e-11	34.314	cds		Solyc02g062270.3	SL3.0ch02	34426926	34427326	401	+	2.52175	1.48029e-05	8.56374e-05	13.5114	utr3
	Solyc02g087010.2	SL3.0ch02	50207084	50207259	176	+	1.04815	0.00109706	0.00355322	8.13666	cds		Solyc02g062370.3	SL3.0ch02	34519095	34519420	326	+	1.12572	0.00629455	0.015453	6.01597	cds
	Solyc02g087050.2	SL3.0ch02	50222882	50222932	51	+	2.69639	0.00128019	0.0040661	7.94214	utr5		Solyc02g062375.1	SL3.0ch02	34523355	34523536	182	+	1.01541	0.000264568	0.0010888	9.84304	cds
	Solyc02g087050.2	SL3.0ch02	50222957	50223057	101	+	1.87467	0.00586766	0.0145789	6.09998	utr5		Solyc02g062375.1	SL3.0ch02	34523561	34523709	149	+	1.03741	0.000375016	0.00146931	9.41064	cds
	Solyc02g087050.2	SL3.0ch02	50225782	50227957	2176	+	1.71999	1.641e-07	1.15273e-06	19.7265	utr3		Solyc02g062390.3	SL3.0ch02	34531880	34533127	1248	+	2.0558	0.000316438	0.00126967	9.62133	utr3
	Solyc02g087060.3	SL3.0ch02	50230993	50231064	72	+	1.10526	2.18506e-06	1.29665e-05	16.2348	utr3		Solyc02g062420.3	SL3.0ch02	34567682	34569825	2144	+	2.18333	1.17001e-10	1.85826e-09	29.0034	utr5
	Solyc02g087110.3	SL3.0ch02	50260062	50260552	491	+	1.80554	7.74078e-08	5.63261e-07	20.7597	cds		Solyc02g062700.3	SL3.0ch02	34977078	34977536	459	+	1.14571	0.000305417	0.00123035	9.66672	cds
	Solyc02g087110.3	SL3.0ch02	50261842	50262264	423	+	1.72541	1.73283e-09	1.544e-08	25.9487	utr3		Solyc02g062810.3	SL3.0ch02	35136801	35137466	666	+	1.7611	0.00046559	0.00176687	9.14459	utr5
	Solyc02g087130.3	SL3.0ch02	50266778	50267557	780	+	1.14493	0.00541606	0.0136797	6.19182	utr5		Solyc02g062810.3	SL3.0ch02	35146330	35148992	2663	+	1.2754	0.000137643	0.00062017	10.655	cds
	Solyc02g087300.1	SL3.0ch02	50385814	50385889	76	+	1.21957	0.000140762	0.000582019	10.7466	cds		Solyc02g062970.3	SL3.0ch02	35513106	35513381	276	+	1.76225	0.000578427	0.00212685	8.87707	utr3
	Solyc02g087340.3	SL3.0ch02	50409119	50409194	76	+	1.12018	5.33955e-06	2.95374e-05	15.0471	utr5		Solyc02g063075.1	SL3.0ch02	35681137	35681412	276	+	2.2401	2.87786e-06	1.97614e-05	15.627	utr3
	Solyc02g087400.1	SL3.0ch02	50490124	50490274	151	+	1.10277	1.09614e-16	1.96177e-15	48.8568	cds		Solyc02g063150.3	SL3.0ch02	35770438	35770538	101	+	1.21454	1.81752e-11	3.33359e-10	31.4822	utr5
	Solyc02g087420.2	SL3.0ch02	50517913	50517988	76	+	1.08683	0.00426744	0.0112054	6.47966	utr3		Solyc02g063230.1	SL3.0ch02	35838631	35838706	76	+	2.02102	0.00355731	0.00973959	6.68192	cds
	Solyc02g087420.2	SL3.0ch02	50518038	50518288	251	+	1.12553	0.00226466	0.00659644	7.2441	utr3		Solyc02g063280.3	SL3.0ch02	35900736	35901720	985	+	1.77111	1.19207e-12	2.61143e-11	35.1564	utr3
	Solyc02g087560.1	SL3.0ch02	50603288	50603588	301	+	1.43223	5.49901e-06	3.03162e-05	15.0096	cds		Solyc02g063510.1	SL3.0ch02	36153288	36153363	76	+	1.14	0.00643377	0.0157071	5.99244	cds
	Solyc02g087620.3	SL3.0ch02	50622816	50623335	520	+	1.59981	0.00100812	0.00330324	8.2419	utr5		Solyc02g064940.1	SL3.0ch02	36614211	36614411	201	+	1.01427	0.00615876	0.0151958	6.04018	cds
	Solyc02g087940.3	SL3.0ch02	50819272	50820235	964	+	2.26747	1.57449e-16	2.77369e-15	48.3571	utr3		Solyc02g065240.3	SL3.0ch02	36984005	36984305	301	+	1.91273	3.74054e-05	0.000196093	12.3162	utr5
	Solyc02g087960.3	SL3.0ch02	50834914	50835039	126	+	1.84078	0.00168859	0.00515365	7.60019	cds		Solyc02g065300.1	SL3.0ch02	37060163	37060513	351	+	1.62427	3.33087e-09	4.1826e-08	24.511	cds
	Solyc02g087980.3	SL3.0ch02	50854427	50855888	1462	+	2.97012	1.10199e-27	4.10549e-26	84.3326	cds		Solyc02g065350.3	SL3.0ch02	37119164	37119564	401	+	1.08161	5.34181e-05	0.000268625	11.8621	cds
	Solyc02g088180.3	SL3.0ch02	50975755	50976030	276	+	1.4594	0.00399345	0.0106153	6.55771	utr3		Solyc02g065400.3	SL3.0ch02	37143843	37144068	226	+	1.40472	2.4289e-05	0.000132812	12.8783	utr3
	Solyc02g088270.3	SL3.0ch02	51051687	51051762	76	+	1.06098	0.00829293	0.0192728	5.69729	utr5		Solyc02g065680.3	SL3.0ch02	37409572	37409672	101	+	1.05142	0.00965537	0.021729	5.52423	utr5
	Solyc02g088480.3	SL3.0ch02	51206350	51206489	140	+	1.57141	4.05718e-05	0.000188338	12.3744	cds		Solyc02g065680.3	SL3.0ch02	37409697	37410776	1080	+	1.15386	0.000152552	0.000678259	10.5259	utr5
	Solyc02g088590.3	SL3.0ch02	51272672	51273122	451	+	1.23232	1.80691e-05	8.99695e-05	13.4402	cds		Solyc02g065685.1	SL3.0ch02	37421793	37422293	501	+	1.68002	0.000514713	0.00192644	9.01985	utr3
	Solyc02g088590.3	SL3.0ch02	51277456	51277721	266	+	1.66372	0.00142637	0.00446055	7.80856	utr3		Solyc02g065790.3	SL3.0ch02	37495717	37497715	1999	+	1.16088	0.000876666	0.0030293	8.3668	utr5
	Solyc02g088700.3	SL3.0ch02	51327706	51328006	301	+	1.20747	1.62192e-06	9.82845e-06	16.6346	utr5		Solyc02g065790.3	SL3.0ch02	37497815	37498140	326	+	1.39982	0.000653656	0.00235847	8.72793	cds
	Solyc02g088940.3	SL3.0ch02	51501089	51501139	51	+	4.96953	0.000202634	0.000804147	10.2803	utr3		Solyc02g066930.3	SL3.0ch02	37751371	37751496	126	+	2.87803	0.00104717	0.00351303	8.15307	utr5
	Solyc02g089065.1	SL3.0ch02	51609605	51609855	251	+	1.70869	8.08912e-10	7.49578e-09	26.9913	utr3		Solyc02g066930.3	SL3.0ch02	37753744	37753819	76	+	1.17223	2.47694e-05	0.000135309	12.8515	cds
	Solyc02g089080.2	SL3.0ch02	51623013	51625470	2458	+	1.15996	0.00178194	0.00539904	7.53308	utr3		Solyc02g066950.3	SL3.0ch02	37769782	37769832	51	+	1.10114	0.000109536	0.000506844	10.9462	cds
	Solyc02g089250.3	SL3.0ch02	51754967	51755662	696	+	1.52783	1.06777e-17	2.05452e-16	52.1121	utr5		Solyc02g067050.3	SL3.0ch02	37861376	37861476	101	+	1.76315	1.65557e-05	9.42513e-05	13.3731	utr3
	Solyc02g089320.3	SL3.0ch02	51819214	51820621	1408	+	1.17606	7.08877e-07	4.54653e-06	17.7468	utr3		Solyc02g067095.1	SL3.0ch02	37895821	37896437	617	+	1.18617	1.02052e-05	6.11846e-05	13.9965	utr3
	Solyc02g089340.3	SL3.0ch02	51824230	51824617	388	+	1.71216	5.16109e-05	0.000233931	12.0616	cds		Solyc02g067105.1	SL3.0ch02	37903125	37907596	4472	+	1.77639	0.000203631	0.000871042	10.165	cds
	Solyc02g089600.3	SL3.0ch02	51999332	52002143	2812	+	1.89573	4.58154e-21	1.13405e-19	62.9352	utr5		Solyc02g067350.3	SL3.0ch02	38122264	38122641	378	+	1.97771	0.000569495	0.00209806	8.89673	utr5
	Solyc02g089600.3	SL3.0ch02	52002193	52004430	2238	+	1.44373	7.63343e-15	1.16731e-13	42.9619	utr3		Solyc02g067590.1	SL3.0ch02	38310774	38310986	213	+	2.28406	0.000113053	0.000520868	10.9068	cds
	Solyc02g090100.1	SL3.0ch02	52366316	52366466	151	+	1.29186	6.19538e-23	1.75004e-21	68.9531	cds		Solyc02g067925.1	SL3.0ch02	38580421	38580471	51	+	1.07878	2.19792e-06	1.54575e-05	15.9813	cds
	Solyc02g090430.3	SL3.0ch02	52628727	52628777	51	+	1.06353	0.00298665	0.00831245	6.91051	cds		Solyc02g068110.3	SL3.0ch02	38720815	38720941	127	+	1.19109	3.98611e-05	0.000207823	12.2324	cds
	Solyc02g090450.3	SL3.0ch02	52639590	52646023	6434	+	1.911	0.0012102	0.00387072	8.01318	utr3		Solyc02g068130.3	SL3.0ch02	38734721	38739906	5186	+	1.27251	0.000276941	0.00113185	9.7871	cds
	Solyc02g090530.3	SL3.0ch02	52701977	52702350	374	+	1.24255	1.38743e-09	1.2492e-08	26.2544	cds		Solyc02g068200.1	SL3.0ch02	38785585	38785785	201	+	1.30749	0.00264328	0.00760846	7.03818	cds
	Solyc02g090570.3	SL3.0ch02	52756731	52757156	426	+	2.20387	1.36556e-29	5.58617e-28	90.5321	cds		Solyc02g068280.3	SL3.0ch02	38834973	38835223	251	+	1.12517	3.60657e-05	0.000189591	12.3648	utr3
	Solyc02g090850.3	SL3.0ch02	52962124	52965388	3265	+	2.15921	2.09936e-40	1.39996e-38	125.748	cds		Solyc02g068770.3	SL3.0ch02	39257457	39257507	51	+	1.12419	2.51082e-05	0.000136985	12.8337	cds
	Solyc02g090850.3	SL3.0ch02	52965513	52965835	323	+	1.43185	0.00224244	0.00654319	7.25579	utr3		Solyc02g068770.3	SL3.0ch02	39257786	39257836	51	+	1.18476	9.25659e-06	5.61005e-05	14.1216	cds
	Solyc02g091030.3	SL3.0ch02	53103517	53104220	704	+	1.16003	0.00805173	0.018808	5.73251	cds		Solyc02g068770.3	SL3.0ch02	39257986	39258211	226	+	1.27837	0.00912733	0.0208164	5.58614	utr3
	Solyc02g091210.1	SL3.0ch02	53226799	53227199	401	+	1.20522	8.32788e-06	4.42739e-05	14.4632	cds		Solyc02g068770.3	SL3.0ch02	39258261	39258382	122	+	1.78371	0.00810961	0.0189412	5.72233	utr3
	Solyc02g091220.1	SL3.0ch02	53231653	53231703	51	+	1.1737	9.58281e-05	0.000409922	11.2524	cds		Solyc02g068780.3	SL3.0ch02	39265353	39265478	126	+	1.01036	0.00225051	0.00664995	7.23244	cds
	Solyc02g091220.1	SL3.0ch02	53231753	53231828	76	+	1.12285	4.83272e-06	2.69275e-05	15.1806	cds		Solyc02g068867.1	SL3.0ch02	39325121	39327029	1909	+	1.50686	0.00225221	0.0066504	7.23234	cds
	Solyc02g091220.1	SL3.0ch02	53231878	53231953	76	+	1.16897	1.11909e-06	6.97533e-06	17.1293	cds		Solyc02g068910.3	SL3.0ch02	39369630	39370030	401	+	1.34476	0.000564321	0.00208302	8.90711	utr3
	Solyc02g091310.2	SL3.0ch02	53280402	53280702	301	+	1.28355	0.000684201	0.00235607	8.7294	utr3		Solyc02g069010.3	SL3.0ch02	39528378	39529002	625	+	1.025	0.00908085	0.0207381	5.59157	cds
	Solyc02g091450.2	SL3.0ch02	53381578	53381878	301	+	1.24926	0.00409649	0.0108242	6.5296	utr3		Solyc02g069140.2	SL3.0ch02	39655315	39655545	231	+	1.14604	0.000869937	0.00300847	8.37675	cds
	Solyc02g091560.3	SL3.0ch02	53459449	53459499	51	+	1.58417	0.00364363	0.00985036	6.66561	utr5		Solyc02g069140.2	SL3.0ch02	39660145	39660195	51	+	1.72806	0.00198192	0.00597257	7.38743	cds
	Solyc02g091560.3	SL3.0ch02	53466057	53466153	97	+	1.18491	2.8579e-09	2.47991e-08	25.2651	utr3		Solyc02g069140.2	SL3.0ch02	39661320	39661608	289	+	1.87569	0.000838891	0.0029164	8.4216	cds
	Solyc02g091640.3	SL3.0ch02	53529847	53530122	276	+	1.0588	0.00753867	0.0178218	5.81021	utr3		Solyc02g069180.3	SL3.0ch02	39704087	39704557	471	+	1.43887	4.99345e-12	1.00179e-10	33.2167	cds
	Solyc02g091690.3	SL3.0ch02	53564803	53565363	561	+	2.01245	1.38428e-10	1.40878e-09	29.4029	cds		Solyc02g069180.3	SL3.0ch02	39704657	39704929	273	+	2.34779	2.3474e-24	2.28778e-22	71.8885	utr3
	Solyc02g091750.3	SL3.0ch02	53615310	53615360	51	+	1.10992	7.06703e-06	3.81682e-05	14.6773	utr5		Solyc02g069230.3	SL3.0ch02	39743174	39743324	151	+	1.0791	6.46342e-06	4.07001e-05	14.5846	utr5
	Solyc02g091750.3	SL3.0ch02	53615385	53616389	1005	+	1.1067	3.6473e-06	2.07905e-05	15.5537	utr5		Solyc02g069455.1	SL3.0ch02	39906393	39906616	224	+	1.52053	6.41417e-07	5.11256e-06	17.5775	cds
	Solyc02g091880.3	SL3.0ch02	53750694	53751019	326	+	1.36642	0.000863571	0.00288727	8.43608	utr3		Solyc02g069570.3	SL3.0ch02	39983566	39983991	426	+	1.30944	4.32031e-11	7.37376e-10	30.3369	utr5
	Solyc02g091920.3	SL3.0ch02	53772723	53772973	251	+	1.16422	0.00894281	0.0205121	5.60738	utr3		Solyc02g069630.3	SL3.0ch02	40038671	40038771	101	+	1.79584	0.00585803	0.0146212	6.09579	cds
	Solyc02g091960.3	SL3.0ch02	53808448	53808673	226	+	3.04364	2.84036e-07	1.91862e-06	18.9915	utr5		Solyc02g069780.3	SL3.0ch02	40185705	40185980	276	+	1.07002	0.00987208	0.0220979	5.49995	cds
	Solyc02g091960.3	SL3.0ch02	53811589	53812064	476	+	1.44741	1.2825e-14	1.9429e-13	42.2269	cds		Solyc02g069790.3	SL3.0ch02	40188119	40188569	451	+	1.40236	2.42066e-10	3.62317e-09	28.0401	cds
	Solyc02g091960.3	SL3.0ch02	53812139	53812414	276	+	1.11905	9.74514e-11	1.00792e-09	29.886	cds		Solyc02g069950.3	SL3.0ch02	40303412	40305021	1610	+	1.72534	3.2002e-14	8.61744e-13	40.0778	utr3
	Solyc02g091960.3	SL3.0ch02	53814571	53814621	51	+	1.62369	0.00751589	0.0177781	5.81375	utr3		Solyc02g070000.3	SL3.0ch02	40375934	40376059	126	+	1.10276	0.00330994	0.00917865	6.7675	utr3
	Solyc02g092150.3	SL3.0ch02	53984303	53984428	126	+	1.18422	0.00196774	0.00586465	7.41374	utr3		Solyc02g070100.3	SL3.0ch02	40505536	40507644	2109	+	1.81052	1.27164e-14	3.64147e-13	41.3205	cds
	Solyc02g092210.1	SL3.0ch02	54003407	54003532	126	+	1.24651	0.00783028	0.0184085	5.76349	cds		Solyc02g070100.3	SL3.0ch02	40509345	40509872	528	+	1.22461	0.000462356	0.00175654	9.15304	cds
	Solyc02g092495.1	SL3.0ch02	54204844	54206615	1772	+	1.53635	0.00655448	0.0159297	5.97214	cds		Solyc02g070460.3	SL3.0ch02	40780780	40781540	761	+	1.50623	0.00287962	0.00818053	6.93359	utr3
	Solyc02g092710.3	SL3.0ch02	54338984	54339454	471	+	2.61845	4.63944e-19	9.92011e-18	56.4843	utr5		Solyc02g070550.3	SL3.0ch02	40865252	40865502	251	+	1.81573	4.27607e-05	0.000221259	12.142	utr3
	Solyc02g092710.3	SL3.0ch02	54344702	54344952	251	+	1.38089	3.29348e-05	0.000155155	12.654	utr3		Solyc02g070580.1	SL3.0ch02	40875956	40876181	226	+	1.72531	0.00405465	0.0108349	6.52817	cds
	Solyc02g092720.1	SL3.0ch02	54349120	54349545	426	+	1.81727	3.95287e-10	3.81293e-09	27.9665	cds		Solyc02g070650.2	SL3.0ch02	40904285	40904460	176	+	1.09229	0.00135265	0.00434494	7.84645	utr3
	Solyc02g092780.2	SL3.0ch02	54371285	54371532	248	+	2.86031	3.25783e-08	2.47927e-07	21.9436	utr5		Solyc02g070855.1	SL3.0ch02	41007706	41008597	892	+	1.86615	0.00207027	0.00619078	7.33566	cds
	Solyc02g092790.3	SL3.0ch02	54399455	54399905	451	+	1.14399	5.85464e-10	5.53047e-09	27.43	cds		Solyc02g070860.3	SL3.0ch02	41022238	41022288	51	+	1.57573	0.00119896	0.00393526	7.98932	cds
	Solyc02g092920.3	SL3.0ch02	54504817	54505816	1000	+	1.1636	0.00192601	0.00576383	7.43876	cds		Solyc02g071200.3	SL3.0ch02	41252042	41252433	392	+	1.06971	0.00200212	0.00602497	7.37483	cds
	Solyc02g092920.3	SL3.0ch02	54512893	54514017	1125	+	1.51156	1.34038e-10	1.36506e-09	29.4484	utr3		Solyc02g071280.3	SL3.0ch02	41338329	41341334	3006	+	1.50656	3.5157e-08	3.65484e-07	21.3837	cds
	Solyc02g092940.3	SL3.0ch02	54549005	54549405	401	+	1.60953	4.27025e-06	2.40319e-05	15.3447	cds		Solyc02g071285.1	SL3.0ch02	41352389	41352789	401	+	1.2459	0.00498188	0.0127906	6.28877	utr3
	Solyc02g093100.3	SL3.0ch02	54660896	54661221	326	+	2.41193	5.37234e-05	0.000242677	12.0087	cds		Solyc02g071620.3	SL3.0ch02	41586579	41586679	101	+	1.21626	0.0010485	0.00351681	8.15152	utr3
	Solyc02g093100.3	SL3.0ch02	54661321	54661371	51	+	2.04965	0.00371285	0.00999677	6.64432	cds		Solyc02g071800.3	SL3.0ch02	41722563	41722740	178	+	1.21994	0.00237675	0.0069654	7.16558	cds
	Solyc02g093100.3	SL3.0ch02	54661446	54661796	351	+	1.83417	0.000186337	0.000747396	10.3858	cds		Solyc02g071890.3	SL3.0ch02	41838563	41838913	351	+	1.71065	0.000117026	0.000537732	10.8608	utr3
	Solyc02g093100.3	SL3.0ch02	54664646	54664746	101	+	1.50155	0.0040499	0.0107282	6.54244	utr3		Solyc02g072000.3	SL3.0ch02	41894449	41894724	276	+	1.40384	4.13846e-08	4.25837e-07	21.1632	utr3
	Solyc02g093120.3	SL3.0ch02	54674928	54683649	8722	+	1.91536	1.32971e-13	1.81687e-12	39.0017	cds		Solyc02g072180.3	SL3.0ch02	42064604	42064804	201	+	4.1801	4.94629e-26	5.97491e-24	77.1474	utr5
	Solyc02g093130.2	SL3.0ch02	54690671	54690846	176	+	1.18894	0.00803043	0.0187702	5.73541	cds		Solyc02g072240.3	SL3.0ch02	42117506	42118208	703	+	1.05006	0.00307001	0.00862712	6.8569	cds
	Solyc02g093150.3	SL3.0ch02	54715051	54715251	201	+	1.39545	2.32969e-05	0.000113108	13.11	utr5		Solyc02g072530.2	SL3.0ch02	42291286	42291586	301	+	1.55005	0.000484715	0.00182812	9.09542	utr3
	Solyc02g093160.3	SL3.0ch02	54743216	54743641	426	+	2.07869	2.72023e-13	3.61476e-12	38.0092	cds		Solyc02g075610.3	SL3.0ch02	42341192	42341617	426	+	1.44553	3.04173e-11	5.32419e-10	30.8067	cds
	Solyc02g093190.3	SL3.0ch02	54770252	54772927	2676	+	1.41813	0.00510503	0.013027	6.26235	cds		Solyc02g076740.2	SL3.0ch02	42423850	42424632	783	+	2.82584	4.00024e-06	2.66057e-05	15.1979	cds
	Solyc02g093190.3	SL3.0ch02	54778027	54786000	7974	+	1.39143	0.00168254	0.00513933	7.6042	utr3		Solyc02g076800.1	SL3.0ch02	42480855	42481355	501	+	1.98156	1.76009e-09	2.32058e-08	25.3609	cds
	Solyc02g093190.3	SL3.0ch02	54784359	54784977	619	+	1.50686	0.000586593	0.0020578	8.92468	utr3		Solyc02g076810.3	SL3.0ch02	42489777	42489902	126	+	1.10059	4.05368e-05	0.000210833	12.2116	cds
	Solyc02g093190.3	SL3.0ch02	54786226	54786301	76	+	1.4498	0.000863903	0.00288772	8.43585	utr3		Solyc02g076870.3	SL3.0ch02	42561852	42561980	129	+	1.13379	0.00371807	0.0101007	6.62939	cds
	Solyc02g093340.3	SL3.0ch02	54880885	54881110	226	+	1.13106	9.88254e-12	1.11534e-10	33.0618	cds		Solyc02g076980.4	SL3.0ch02	42635045	42635414	370	+	1.2192	0.000225531	0.000951436	10.0376	utr3
	Solyc02g093360.3	SL3.0ch02	54890697	54890872	176	+	1.67725	0.00342402	0.0093379	6.74269	utr5		Solyc02g077040.4	SL3.0ch02	42682012	42682103	92	+	1.29256	0.00545166	0.0137761	6.18169	utr3
	Solyc02g093365.1	SL3.0ch02	54901175	54901225	51	+	1.12129	0.0097981	0.0220888	5.50054	utr3		Solyc02g077100.3	SL3.0ch02	42729435	42729735	301	+	1.45867	9.35432e-07	7.19841e-06	17.0839	utr5
	Solyc02g093460.3	SL3.0ch02	54961488	54962191	704	+	1.98849	1.1936e-24	3.77302e-23	74.4886	cds		Solyc02g077315.1	SL3.0ch02	42851633	42853187	1555	+	1.51788	0.00385315	0.0104084	6.58611	utr3
	Solyc02g093490.3	SL3.0ch02	54983887	54983987	101	+	1.02297	0.000576001	0.00202697	8.94646	utr5		Solyc02g077600.3	SL3.0ch02	43059820	43059895	76	+	1.0145	0.00422591	0.0111984	6.48057	cds
	Solyc02g093490.3	SL3.0ch02	54984087	54984872	786	+	1.14037	2.40933e-05	0.000116703	13.0649	cds		Solyc02g077600.3	SL3.0ch02	43061201	43061251	51	+	1.14912	1.77087e-05	9.99858e-05	13.2879	cds
	Solyc02g093510.3	SL3.0ch02	54991993	54993165	1173	+	1.63085	3.32936e-21	8.3543e-20	63.376	cds		Solyc02g077600.3	SL3.0ch02	43061326	43061651	326	+	1.20965	1.24474e-07	1.14791e-06	19.7326	cds
	Solyc02g093590.3	SL3.0ch02	55036050	55036175	126	+	1.23687	0.00452341	0.0117628	6.40963	cds		Solyc02g077660.3	SL3.0ch02	43114559	43115453	895	+	1.14188	6.49251e-06	4.08383e-05	14.5797	cds
	Solyc02g093590.3	SL3.0ch02	55036300	55036375	76	+	1.06323	0.000837804	0.00280626	8.47714	cds		Solyc02g077660.3	SL3.0ch02	43117283	43118187	905	+	1.75784	2.76365e-20	1.66333e-18	59.0606	cds
	Solyc02g093590.3	SL3.0ch02	55036400	55036566	167	+	1.10334	0.000431203	0.00157118	9.31393	cds		Solyc02g077660.3	SL3.0ch02	43125217	43125392	176	+	1.28959	0.0024909	0.00723562	7.11067	cds
	Solyc02g093620.1	SL3.0ch02	55055359	55055659	301	+	1.42238	9.36648e-05	0.000401727	11.2815	cds		Solyc02g077860.1	SL3.0ch02	43269938	43270411	474	+	2.00457	7.18505e-09	8.45884e-08	23.495	cds
	Solyc02g093630.3	SL3.0ch02	55063057	55063257	201	+	1.30338	0.00388819	0.0103808	6.58994	utr3		Solyc02g077950.2	SL3.0ch02	43339126	43339741	616	+	1.5302	0.000191886	0.000826159	10.2413	cds
	Solyc02g093710.1	SL3.0ch02	55100284	55100359	76	+	1.42968	2.48688e-08	1.91856e-07	22.3135	cds		Solyc02g077950.2	SL3.0ch02	43339766	43340430	665	+	1.52426	6.2438e-05	0.000307317	11.668	utr3
	Solyc02g093830.3	SL3.0ch02	55173491	55174554	1064	+	1.95492	7.89565e-06	4.22065e-05	14.5322	utr5		Solyc02g078130.3	SL3.0ch02	43477918	43479014	1097	+	2.14593	0.000900211	0.00309694	8.33494	utr5
	Solyc02g093830.3	SL3.0ch02	55178973	55179148	176	+	1.62369	0.00443298	0.0115647	6.43413	utr3		Solyc02g078210.3	SL3.0ch02	43542877	43543202	326	+	1.6862	0.000121561	0.000556636	10.811	utr3
	Solyc02g093840.3	SL3.0ch02	55183967	55184267	301	+	1.12274	0.000265042	0.00101913	9.93844	utr3		Solyc02g078240.3	SL3.0ch02	43564159	43564434	276	+	1.4925	0.000108365	0.000501832	10.9605	utr3
	Solyc02g093970.3	SL3.0ch02	55288290	55288665	376	+	1.36811	0.00133393	0.0042166	7.8897	cds		Solyc02g078260.3	SL3.0ch02	43580252	43580592	341	+	1.06952	0.00549508	0.0138695	6.17194	cds
	Solyc02g093975.1	SL3.0ch02	55291418	55291743	326	+	1.86697	0.000576668	0.00202834	8.94549	utr3		Solyc02g078580.1	SL3.0ch02	43813637	43813687	51	+	1.00982	0.0032932	0.0091479	6.77234	cds
	Solyc02g093980.3	SL3.0ch02	55297601	55298634	1034	+	1.40975	0.000774446	0.00262596	8.57294	cds		Solyc02g078610.3	SL3.0ch02	43826978	43831680	4703	+	1.34168	5.17557e-08	5.23755e-07	20.8646	cds
	Solyc02g093980.3	SL3.0ch02	55299570	55299620	51	+	1.30867	0.00294989	0.00823241	6.92447	utr3		Solyc02g078610.3	SL3.0ch02	43834193	43834293	101	+	1.37911	2.99896e-08	3.14433e-07	21.6007	cds
	Solyc02g094280.3	SL3.0ch02	55497637	55498058	422	+	1.71488	0.00790465	0.0185385	5.75333	cds		Solyc02g078650.3	SL3.0ch02	43887753	43888403	651	+	1.45937	0.000994763	0.00336719	8.21424	utr3
	Solyc02g094440.3	SL3.0ch02	55606348	55607023	676	+	1.08565	0.00501321	0.0128174	6.28575	utr3		Solyc02g078790.3	SL3.0ch02	43995504	43998447	2944	+	1.4931	3.50759e-08	3.64862e-07	21.3861	cds
	Solyc02g094490.3	SL3.0ch02	55640646	55640821	176	+	1.16286	1.15692e-17	2.22104e-16	51.9996	cds		Solyc02g078790.3	SL3.0ch02	43999578	43999728	151	+	1.07769	0.000584589	0.00214262	8.86641	cds
	Solyc02g094540.3	SL3.0ch02	55699257	55700224	968	+	1.43199	0.00161618	0.00496474	7.65406	utr5		Solyc02g078840.3	SL3.0ch02	44057122	44060483	3362	+	2.86952	1.21993e-15	4.07415e-14	44.4805	cds
	Solyc02g094540.3	SL3.0ch02	55715322	55717082	1761	+	1.37546	8.34351e-12	9.49716e-11	33.2937	cds		Solyc02g078940.3	SL3.0ch02	44111189	44112628	1440	+	1.04233	0.00110746	0.00368503	8.08411	cds
	Solyc02g094540.3	SL3.0ch02	55717257	55717682	426	+	2.31948	1.93546e-13	2.61717e-12	38.4751	cds		Solyc02g078940.3	SL3.0ch02	44112653	44112753	101	+	1.06861	0.000607417	0.00221493	8.81852	cds
	Solyc02g094540.3	SL3.0ch02	55718282	55718657	376	+	1.35223	9.26572e-05	0.000397873	11.2954	utr3		Solyc02g078990.3	SL3.0ch02	44161696	44162226	531	+	1.26893	0.00496572	0.0127674	6.29139	cds
	Solyc02g005290.3	SL3.0ch02	7846918	7846968	51	-	1.19356	0.00500458	0.0128043	6.28723	cds		Solyc02g079000.3	SL3.0ch02	44168585	44170788	2204	+	1.14135	0.000944999	0.00322707	8.27556	cds
	Solyc02g005290.3	SL3.0ch02	7856922	7857372	451	-	2.29022	6.30778e-11	6.65118e-10	30.4857	utr5		Solyc02g079040.3	SL3.0ch02	44218886	44220334	1449	+	1.16807	0.000159557	0.000704835	10.4704	utr5
	Solyc02g005310.2	SL3.0ch02	8038002	8043201	5200	-	2.98549	1.97909e-08	1.54891e-07	22.6222	cds		Solyc02g079170.3	SL3.0ch02	44341676	44341826	151	+	1.21378	4.08591e-05	0.000212316	12.2015	cds
	Solyc02g005320.2	SL3.0ch02	8050387	8052079	1693	-	2.26217	7.47087e-07	4.76856e-06	17.678	utr5		Solyc02g079190.3	SL3.0ch02	44362321	44362671	351	+	2.14654	1.1376e-15	3.8397e-14	44.566	utr3
	Solyc02g011840.1	SL3.0ch02	14144155	14145203	1049	-	3.70846	4.07828e-07	2.69865e-06	18.4993	cds		Solyc02g079200.1	SL3.0ch02	44372836	44372936	101	+	1.06256	0.00631639	0.0154931	6.01223	cds
	Solyc02g014130.2	SL3.0ch02	15508924	15509274	351	-	1.60247	1.24372e-05	6.40226e-05	13.9311	cds		Solyc02g079220.3	SL3.0ch02	44389921	44390246	326	+	1.58491	0.00018905	0.000815995	10.2592	utr3
	Solyc02g014310.3	SL3.0ch02	16213604	16214112	509	-	1.24341	1.17104e-17	2.24434e-16	51.9846	cds		Solyc02g079740.1	SL3.0ch02	44741284	44741634	351	+	1.36241	0.00999033	0.0222899	5.48747	cds
	Solyc02g014310.3	SL3.0ch02	16217101	16217833	733	-	1.75545	1.15066e-13	1.57935e-12	39.2038	utr5		Solyc02g079740.1	SL3.0ch02	44741834	44742009	176	+	1.02013	0.00527064	0.0133977	6.22188	cds
	Solyc02g014470.3	SL3.0ch02	17112302	17112552	251	-	1.67371	0.00787277	0.0184816	5.75777	utr5		Solyc02g079790.3	SL3.0ch02	44792271	44792841	571	+	1.35976	0.00787342	0.0184725	5.75847	utr3
	Solyc02g021020.3	SL3.0ch02	21796329	21796579	251	-	1.61296	0.00265323	0.00752968	7.0532	cds		Solyc02g079840.2	SL3.0ch02	44814151	44814426	276	+	1.34608	0.000242739	0.00101331	9.94671	utr3
	Solyc02g021100.3	SL3.0ch02	22058962	22059437	476	-	2.19119	1.74595e-14	2.59653e-13	41.8085	cds		Solyc02g079840.2	SL3.0ch02	44814601	44814676	76	+	1.02505	0.00497833	0.0127834	6.28958	utr3
	Solyc02g021100.3	SL3.0ch02	22059712	22060112	401	-	1.31849	0.000187009	0.000749679	10.3814	cds		Solyc02g079940.3	SL3.0ch02	44885050	44885225	176	+	2.10986	7.98197e-10	1.10593e-08	26.4302	utr3
	Solyc02g021360.3	SL3.0ch02	23004861	23009986	5126	-	1.44853	9.28332e-05	0.000398511	11.2931	cds		Solyc02g079970.3	SL3.0ch02	44900383	44900767	385	+	1.10775	2.86776e-07	2.4534e-06	18.6368	cds
	Solyc02g021420.3	SL3.0ch02	23110467	23110567	101	-	1.09413	0.000857002	0.00286728	8.4461	utr3		Solyc02g079970.3	SL3.0ch02	44900942	44901092	151	+	1.58985	0.00663902	0.0160796	5.95862	utr3
	Solyc02g021440.3	SL3.0ch02	23210100	23210450	351	-	2.0366	1.30966e-25	4.37671e-24	77.5964	utr5		Solyc02g080110.3	SL3.0ch02	44972741	44973016	276	+	1.23908	0.00163369	0.00509068	7.61793	utr3
	Solyc02g021480.3	SL3.0ch02	23444965	23450852	5888	-	3.59371	4.99819e-91	1.55305e-88	291.695	cds		Solyc02g080190.3	SL3.0ch02	45034835	45035010	176	+	3.95021	0.000105085	0.000489284	10.997	utr3
	Solyc02g021480.3	SL3.0ch02	23450952	23459875	8924	-	4.12308	1.75747e-82	4.27769e-80	263.657	cds		Solyc02g080220.3	SL3.0ch02	45052706	45053106	401	+	2.84782	3.02736e-11	5.30964e-10	30.8107	cds
	Solyc02g021640.3	SL3.0ch02	23816758	23817083	326	-	1.45993	1.08409e-12	1.3474e-11	36.111	utr3		Solyc02g080370.3	SL3.0ch02	45170532	45170782	251	+	1.15802	0.00587543	0.0146527	6.09269	utr3
	Solyc02g021640.3	SL3.0ch02	23817233	23817283	51	-	1.02596	0.000306089	0.00115836	9.7537	cds		Solyc02g080400.2	SL3.0ch02	45192115	45192415	301	+	1.96541	0.00415522	0.0110486	6.49999	cds
	Solyc02g022850.1	SL3.0ch02	24692808	24693133	326	-	1.60498	0.00397766	0.010581	6.56238	cds		Solyc02g080470.3	SL3.0ch02	45240411	45240586	176	+	1.75231	0.00430046	0.0113521	6.4609	utr3
	Solyc02g022870.3	SL3.0ch02	24762188	24764011	1824	-	2.60196	5.49058e-06	3.02908e-05	15.0108	cds		Solyc02g080570.3	SL3.0ch02	45315444	45315569	126	+	1.07374	1.12396e-07	1.04665e-06	19.8658	cds
	Solyc02g022934.1	SL3.0ch02	24957938	24958263	326	-	1.66719	0.00126488	0.00402533	7.95668	cds		Solyc02g080570.3	SL3.0ch02	45330297	45330622	326	+	1.15088	0.00183471	0.00560277	7.47964	utr3
	Solyc02g024000.3	SL3.0ch02	25199127	25199452	326	-	1.1882	1.99906e-05	9.84125e-05	13.3108	cds		Solyc02g080580.1	SL3.0ch02	45334422	45334597	176	+	1.08832	0.00682553	0.0164343	5.92714	cds
	Solyc02g024020.3	SL3.0ch02	25276372	25276547	176	-	1.11919	0.00425683	0.0111871	6.48202	utr3		Solyc02g080820.3	SL3.0ch02	45501700	45502000	301	+	3.25209	4.37313e-06	2.88065e-05	15.0832	utr3
	Solyc02g024020.3	SL3.0ch02	25276572	25276622	51	-	1.23942	4.53237e-05	0.000208081	12.2306	cds		Solyc02g080940.3	SL3.0ch02	45587293	45587443	151	+	1.75492	0.00551971	0.0139235	6.16634	utr3
	Solyc02g030250.3	SL3.0ch02	25934245	25937110	2866	-	1.05336	0.00669561	0.0161704	5.9505	cds		Solyc02g080995.1	SL3.0ch02	45621095	45621145	51	+	1.10647	3.52746e-07	2.96601e-06	18.363	utr5
	Solyc02g031710.3	SL3.0ch02	27255609	27256260	652	-	2.39281	3.15025e-34	1.62566e-32	105.601	cds		Solyc02g080995.1	SL3.0ch02	45626143	45630332	4190	+	1.10321	1.07921e-06	8.18018e-06	16.8994	cds
	Solyc02g031860.3	SL3.0ch02	27575951	27576001	51	-	1.1598	0.000900303	0.00299295	8.38422	cds		Solyc02g081080.3	SL3.0ch02	45709681	45710006	326	+	1.72209	9.9885e-05	0.000467611	11.0624	utr5
	Solyc02g031900.2	SL3.0ch02	27639753	27640248	496	-	1.34427	7.75342e-06	4.15679e-05	14.5542	utr5		Solyc02g081120.3	SL3.0ch02	45744640	45744715	76	+	1.14427	0.00828185	0.0192719	5.69736	utr5
	Solyc02g031970.1	SL3.0ch02	27708462	27708762	301	-	1.45954	1.134e-10	1.16417e-09	29.6781	cds		Solyc02g081190.3	SL3.0ch02	45806080	45806205	126	+	1.21335	7.74271e-09	9.03474e-08	23.3999	utr5
	Solyc02g032360.3	SL3.0ch02	28839530	28840006	477	-	2.71535	1.20304e-05	6.20381e-05	13.9765	utr3		Solyc02g081340.3	SL3.0ch02	45896211	45896361	151	+	1.05296	0.00717673	0.0171285	5.86746	utr5
	Solyc02g032410.3	SL3.0ch02	28930351	28930551	201	-	1.2435	0.000114022	0.000480707	11.0226	cds		Solyc02g081340.3	SL3.0ch02	45896386	45896461	76	+	1.23089	0.000484294	0.00182734	9.09604	cds
	Solyc02g032840.1	SL3.0ch02	29879832	29879982	151	-	1.53414	9.39974e-05	0.000402917	11.2772	cds		Solyc02g081360.3	SL3.0ch02	45910216	45918000	7785	+	1.54556	1.49308e-05	8.62895e-05	13.5005	cds
	Solyc02g033030.3	SL3.0ch02	30157397	30157797	401	-	1.54734	0.000201144	0.000799322	10.2889	utr3		Solyc02g081410.3	SL3.0ch02	45946266	45946566	301	+	1.23718	0.0049436	0.0127209	6.29665	cds
	Solyc02g036360.1	SL3.0ch02	31057450	31057625	176	-	1.08586	5.59165e-05	0.000251263	11.9585	cds		Solyc02g081590.3	SL3.0ch02	46039792	46039867	76	+	1.22776	1.53297e-06	1.12037e-05	16.4457	cds
	Solyc02g036470.3	SL3.0ch02	31285538	31285663	126	-	1.28519	0.00630499	0.015426	6.01849	utr3		Solyc02g081620.3	SL3.0ch02	46066765	46067090	326	+	1.30424	6.74198e-06	4.2268e-05	14.5301	utr3
	Solyc02g038740.3	SL3.0ch02	31968559	31968659	101	-	2.85638	0.000284632	0.00108334	9.8503	utr3		Solyc02g081660.3	SL3.0ch02	46091017	46091167	151	+	1.25068	0.0066407	0.0160796	5.95862	utr3
	Solyc00g007260.3	SL3.0ch02	32494600	32495025	426	-	1.24823	0.000291003	0.00110615	9.82024	cds		Solyc02g081810.3	SL3.0ch02	46172474	46172724	251	+	1.83779	5.71616e-09	6.83747e-08	23.802	cds
	Solyc00g007120.3	SL3.0ch02	32657412	32661393	3982	-	1.58601	0.000214205	0.000845245	10.2083	cds		Solyc02g081810.3	SL3.0ch02	46173574	46174238	665	+	2.82728	4.87969e-46	2.98933e-43	141.263	cds
	Solyc02g061840.3	SL3.0ch02	33898958	33899308	351	-	1.14743	0.00076883	0.00260995	8.58176	utr3		Solyc02g081900.3	SL3.0ch02	46223724	46224174	451	+	1.34531	0.00229326	0.00675302	7.21025	cds
	Solyc02g062280.3	SL3.0ch02	34416807	34417434	628	-	1.12635	3.16377e-08	2.41399e-07	21.9821	utr5		Solyc02g081940.3	SL3.0ch02	46256830	46257671	842	+	1.34019	6.25746e-07	5.00159e-06	17.6092	cds
	Solyc02g062280.3	SL3.0ch02	34417584	34417675	92	-	1.08141	0.00019895	0.000791033	10.304	utr5		Solyc02g082050.3	SL3.0ch02	46349724	46350099	376	+	1.70412	0.000585199	0.0021444	8.86521	cds
	Solyc02g062340.3	SL3.0ch02	34493811	34493961	151	-	1.10508	0.00666461	0.0161171	5.95526	utr3		Solyc02g082400.3	SL3.0ch02	46645714	46646189	476	+	1.48194	6.31985e-05	0.000310703	11.6522	utr5
	Solyc02g062340.3	SL3.0ch02	34495925	34496137	213	-	2.02837	3.69205e-49	3.43431e-47	154.351	utr5		Solyc02g082470.3	SL3.0ch02	46729448	46729548	101	+	1.14475	0.0042193	0.011187	6.48204	utr5
	Solyc02g062350.3	SL3.0ch02	34498791	34500693	1903	-	1.58052	0.000418154	0.00152821	9.35394	cds		Solyc02g082490.3	SL3.0ch02	46745119	46745544	426	+	1.98287	0.000458398	0.00174421	9.16321	utr5
	Solyc02g062540.3	SL3.0ch02	34791845	34792894	1050	-	1.44404	8.16311e-06	4.3477e-05	14.4894	utr3		Solyc02g082550.3	SL3.0ch02	46781995	46782370	376	+	1.50707	0.00019862	0.000852156	10.1966	utr3
	Solyc02g062600.3	SL3.0ch02	34862313	34862613	301	-	1.37495	0.00457331	0.011878	6.39556	utr3		Solyc02g082570.2	SL3.0ch02	46792602	46793202	601	+	1.35815	3.31543e-09	4.16627e-08	24.5167	utr3
	Solyc02g062975.1	SL3.0ch02	35514575	35514991	417	-	2.21147	0.000109273	0.000462826	11.0772	cds		Solyc02g082810.3	SL3.0ch02	47021520	47021845	326	+	1.04089	5.6325e-05	0.000281674	11.7937	cds
	Solyc02g063000.3	SL3.0ch02	35564646	35565296	651	-	2.98262	9.07075e-91	2.75978e-88	290.865	utr3		Solyc02g082930.3	SL3.0ch02	47109616	47109741	126	+	1.02938	0.00485312	0.0125313	6.31832	utr5
	Solyc02g063030.3	SL3.0ch02	35595006	35595949	944	-	3.59342	2.49558e-124	2.27784e-121	400.766	utr3		Solyc02g082970.1	SL3.0ch02	47124121	47124321	201	+	1.09875	0.00877672	0.0201689	5.63172	cds
	Solyc02g063060.3	SL3.0ch02	35645241	35645795	555	-	1.13879	0.00463063	0.012001	6.3807	cds		Solyc02g083500.3	SL3.0ch02	47433577	47433852	276	+	1.47582	0.000128586	0.000583347	10.7434	utr3
	Solyc02g063060.3	SL3.0ch02	35646912	35648528	1617	-	1.20311	0.00616879	0.0151665	6.04297	utr5		Solyc02g083630.3	SL3.0ch02	47524937	47525749	813	+	1.31596	0.00239933	0.00701996	7.15432	cds
	Solyc02g063430.3	SL3.0ch02	36068061	36068386	326	-	1.29793	0.000280351	0.00107039	9.86765	utr5		Solyc02g083990.3	SL3.0ch02	47776460	47776560	101	+	1.33008	0.00016525	0.000726059	10.4276	utr3
	Solyc02g063450.3	SL3.0ch02	36088033	36088083	51	-	1.11908	5.82023e-05	0.000260492	11.9065	utr3		Solyc02g084240.3	SL3.0ch02	47953224	47953649	426	+	1.40355	3.01647e-15	9.5464e-14	43.252	utr3
	Solyc02g063450.3	SL3.0ch02	36088108	36088158	51	-	1.12545	2.56125e-05	0.000123406	12.9843	utr3		Solyc02g084340.2	SL3.0ch02	48011465	48011540	76	+	1.22711	4.55867e-06	2.98681e-05	15.031	cds
	Solyc02g063450.3	SL3.0ch02	36088208	36088733	526	-	1.49535	1.48765e-22	4.05328e-21	67.7414	utr3		Solyc02g084340.2	SL3.0ch02	48011590	48011829	240	+	1.04386	3.44492e-05	0.000182098	12.423	cds
	Solyc02g064570.2	SL3.0ch02	36245991	36247974	1984	-	3.60497	2.04367e-07	1.41718e-06	19.4285	cds		Solyc02g084340.2	SL3.0ch02	48012279	48012504	226	+	1.51664	0.000687489	0.00246309	8.66532	cds
	Solyc02g064700.3	SL3.0ch02	36369395	36371649	2255	-	1.53617	1.81667e-11	2.01142e-10	32.2111	cds		Solyc02g084360.3	SL3.0ch02	48035013	48035313	301	+	1.00043	0.00187614	0.00570999	7.4523	utr3
	Solyc02g064730.3	SL3.0ch02	36402459	36402734	276	-	1.28556	2.05914e-05	0.000101047	13.2727	utr3		Solyc02g084380.3	SL3.0ch02	48061133	48061483	351	+	1.62243	7.2941e-10	1.02386e-08	26.5414	utr3
	Solyc02g064795.1	SL3.0ch02	36511328	36511880	553	-	1.30176	0.00861645	0.0198948	5.65146	cds		Solyc02g084410.3	SL3.0ch02	48080857	48081107	251	+	1.95612	1.26193e-14	3.6197e-13	41.3292	utr5
	Solyc02g064950.3	SL3.0ch02	36614269	36614519	251	-	1.29739	3.39083e-06	1.94195e-05	15.6521	utr3		Solyc02g084520.3	SL3.0ch02	48251581	48251856	276	+	1.51129	0.00647392	0.0157768	5.98605	utr3
	Solyc02g065370.3	SL3.0ch02	37127343	37127618	276	-	1.38193	0.00281188	0.00790381	6.98324	utr3		Solyc02g084580.2	SL3.0ch02	48307923	48308273	351	+	4.96094	9.49837e-55	1.16375e-51	169.2	cds
	Solyc02g065380.3	SL3.0ch02	37136114	37136439	326	-	2.14576	3.01965e-13	3.99448e-12	37.8651	utr5		Solyc02g084650.3	SL3.0ch02	48381546	48381671	126	+	1.36916	0.00249351	0.00724077	7.10964	utr3
	Solyc02g065490.3	SL3.0ch02	37218109	37218643	535	-	2.39314	3.15298e-07	2.11901e-06	18.8482	utr5		Solyc02g084760.3	SL3.0ch02	48499743	48503051	3309	+	1.22838	0.002874	0.00816863	6.93569	cds
	Solyc02g065610.3	SL3.0ch02	37342771	37342921	151	-	2.29937	0.00297724	0.00829289	6.91391	utr3		Solyc02g085025.1	SL3.0ch02	48694492	48695575	1084	+	2.4887	5.12192e-21	3.37909e-19	61.36	cds
	Solyc02g065610.3	SL3.0ch02	37342946	37343171	226	-	1.34188	0.00970525	0.0219269	5.51115	cds		Solyc02g085245.1	SL3.0ch02	48847732	48849076	1345	+	1.21333	0.00885634	0.0203201	5.62095	cds
	Solyc02g066940.3	SL3.0ch02	37753554	37753754	201	-	1.15262	0.00101674	0.00332703	8.23155	utr3		Solyc02g085570.3	SL3.0ch02	49038212	49039113	902	+	1.1547	3.20953e-08	3.35077e-07	21.509	utr5
	Solyc02g066940.3	SL3.0ch02	37753779	37753829	51	-	1.05904	0.00374844	0.0100796	6.63242	utr3		Solyc02g085570.3	SL3.0ch02	49044095	49044345	251	+	1.4539	5.59912e-05	0.000280169	11.8014	utr3
	Solyc02g067000.2	SL3.0ch02	37813213	37816398	3186	-	3.56836	4.90174e-09	4.12119e-08	24.5324	utr5		Solyc02g085580.3	SL3.0ch02	49048902	49049227	326	+	2.65277	3.31872e-06	2.24472e-05	15.4431	utr5
	Solyc02g067120.3	SL3.0ch02	37910259	37910409	151	-	1.11032	0.00264266	0.00750553	7.05783	utr3		Solyc02g085600.1	SL3.0ch02	49068737	49068923	187	+	1.56998	6.65589e-11	1.09357e-09	29.7683	cds
	Solyc02g067210.3	SL3.0ch02	37968825	37970586	1762	-	1.59985	1.30998e-08	1.04655e-07	23.1879	utr5		Solyc02g085700.1	SL3.0ch02	49160674	49160774	101	+	1.1142	5.95794e-05	0.000295451	11.7248	cds
	Solyc02g067340.3	SL3.0ch02	38108709	38109710	1002	-	1.13954	0.00349092	0.00948844	6.71961	cds		Solyc02g085730.3	SL3.0ch02	49170052	49170402	351	+	1.56852	0.00130409	0.00421818	7.88916	utr3
	Solyc02g067340.3	SL3.0ch02	38109885	38111429	1545	-	1.23336	0.000168839	0.000684732	10.5122	utr5		Solyc02g085740.3	SL3.0ch02	49175451	49175826	376	+	2.11695	2.10018e-08	2.26283e-07	22.0754	cds
	Solyc02g067950.3	SL3.0ch02	38595260	38596059	800	-	1.51956	0.00321729	0.00886516	6.81764	cds		Solyc02g085750.3	SL3.0ch02	49186684	49187927	1244	+	1.80548	0.00146865	0.00466083	7.7452	cds
	Solyc02g068040.3	SL3.0ch02	38652261	38656463	4203	-	1.1755	4.47387e-10	4.27594e-09	27.8011	utr3		Solyc02g085790.3	SL3.0ch02	49202212	49204459	2248	+	1.34999	0.000390353	0.00152037	9.36136	utr5
	Solyc02g068160.1	SL3.0ch02	38762178	38762290	113	-	4.05391	1.74773e-11	1.93803e-10	32.2647	cds		Solyc02g085810.3	SL3.0ch02	49250620	49250945	326	+	1.3357	4.08736e-07	3.40012e-06	18.166	cds
	Solyc02g068240.3	SL3.0ch02	38800988	38801213	226	-	1.5873	0.00508044	0.0129734	6.2683	utr3		Solyc02g085810.3	SL3.0ch02	49250970	49251020	51	+	1.10775	0.00358704	0.00980064	6.67291	utr3
	Solyc02g068240.3	SL3.0ch02	38803338	38805395	2058	-	1.25648	0.00183181	0.00553066	7.49833	cds		Solyc02g085870.3	SL3.0ch02	49290213	49290613	401	+	1.64101	1.09743e-06	8.29624e-06	16.8791	utr3
	Solyc02g068260.2	SL3.0ch02	38814765	38814815	51	-	2.41608	0.00217958	0.00638015	7.2922	cds		Solyc02g085950.3	SL3.0ch02	49353584	49353728	145	+	1.35333	1.26448e-07	1.16361e-06	19.713	utr3
	Solyc02g068270.3	SL3.0ch02	38819228	38819303	76	-	1.07231	0.00238951	0.00690063	7.17906	cds		Solyc02g086080.3	SL3.0ch02	49500601	49501864	1264	+	2.61309	7.73286e-09	9.02939e-08	23.4008	utr5
	Solyc02g068290.2	SL3.0ch02	38834959	38838254	3296	-	1.11805	0.000261977	0.00100894	9.95294	cds		Solyc02g086145.1	SL3.0ch02	49540557	49540707	151	+	1.15131	0.0016413	0.00510855	7.61287	utr5
	Solyc02g068340.3	SL3.0ch02	38869670	38870954	1285	-	1.53675	4.78013e-13	6.19974e-12	37.2309	cds		Solyc02g086160.3	SL3.0ch02	49558810	49560830	2021	+	1.17312	0.00671828	0.0162285	5.94532	cds
	Solyc02g068420.3	SL3.0ch02	38938773	38939334	562	-	1.27644	5.74711e-16	9.72547e-15	46.5472	cds		Solyc02g086200.2	SL3.0ch02	49573932	49574382	451	+	1.08684	7.34108e-05	0.000355009	11.4599	cds
	Solyc02g068490.3	SL3.0ch02	38992867	38993192	326	-	1.50528	5.89169e-09	4.90829e-08	24.2802	utr3		Solyc02g086200.2	SL3.0ch02	49582108	49583664	1557	+	1.36101	0.00640594	0.015657	5.99704	utr3
	Solyc02g068560.3	SL3.0ch02	39080639	39080839	201	-	1.60369	0.00142998	0.00446799	7.80616	utr3		Solyc02g086350.3	SL3.0ch02	49658044	49658466	423	+	1.18662	4.76579e-07	3.90379e-06	17.9667	cds
	Solyc02g068760.3	SL3.0ch02	39248248	39248523	276	-	1.58502	5.60585e-06	3.08469e-05	14.9845	utr3		Solyc02g086350.3	SL3.0ch02	49658666	49658816	151	+	1.04554	8.01776e-06	4.93465e-05	14.3067	cds
	Solyc02g068820.2	SL3.0ch02	39301509	39301619	111	-	2.12515	0.00108743	0.00352686	8.1474	utr5		Solyc02g086350.3	SL3.0ch02	49658991	49659341	351	+	1.46968	2.19308e-10	3.3202e-09	28.1661	cds
	Solyc02g068863.1	SL3.0ch02	39324864	39325246	383	-	4.21155	3.70817e-09	3.1632e-08	24.914	cds		Solyc02g086460.3	SL3.0ch02	49764374	49766466	2093	+	2.05833	1.20104e-16	4.59854e-15	47.6277	cds
	Solyc02g068870.2	SL3.0ch02	39327406	39327610	205	-	1.7787	0.0070067	0.0168012	5.89529	cds		Solyc02g086460.3	SL3.0ch02	49766781	49767120	340	+	1.17567	0.00117228	0.00386324	8.01597	cds
	Solyc02g068930.3	SL3.0ch02	39398121	39403066	4946	-	1.70474	6.71852e-08	4.9231e-07	20.9539	cds		Solyc02g086460.3	SL3.0ch02	49767470	49768204	735	+	1.40509	1.0377e-06	7.89044e-06	16.9515	cds
	Solyc02g069020.3	SL3.0ch02	39539534	39539859	326	-	1.93681	1.10186e-09	1.00824e-08	26.5636	cds		Solyc02g086460.3	SL3.0ch02	49768554	49768693	140	+	1.16527	0.000371185	0.00145563	9.42414	cds
	Solyc02g069030.3	SL3.0ch02	39544325	39545120	796	-	1.0466	2.94078e-05	0.000139802	12.8043	cds		Solyc02g086460.3	SL3.0ch02	49768718	49769530	813	+	1.86954	1.43101e-14	4.07742e-13	41.1574	cds
	Solyc02g069250.3	SL3.0ch02	39756258	39756986	729	-	1.49488	5.45968e-05	0.000246166	11.9881	cds		Solyc02g086460.3	SL3.0ch02	49769605	49770353	749	+	1.24044	1.84427e-06	1.3207e-05	16.2083	cds
	Solyc02g069290.3	SL3.0ch02	39794769	39795339	571	-	1.36007	9.05243e-09	7.38969e-08	23.6899	cds		Solyc02g086460.3	SL3.0ch02	49770453	49772557	2105	+	2.32091	7.37825e-29	1.16109e-26	86.1546	cds
	Solyc02g069390.2	SL3.0ch02	39869018	39869393	376	-	1.4405	0.00658878	0.0159901	5.96668	cds		Solyc02g086460.3	SL3.0ch02	49772832	49773395	564	+	1.48616	1.79666e-12	3.80001e-11	34.6152	cds
	Solyc02g069410.3	SL3.0ch02	39877125	39877225	101	-	1.46584	1.24771e-05	6.42056e-05	13.9269	cds		Solyc02g086460.3	SL3.0ch02	49774784	49774859	76	+	1.1134	7.27023e-09	8.55324e-08	23.479	cds
	Solyc02g069450.3	SL3.0ch02	39905570	39905745	176	-	1.32724	1.29737e-10	1.32218e-09	29.4944	utr3		Solyc02g086460.3	SL3.0ch02	49774884	49776272	1389	+	2.36567	4.6905e-34	1.11745e-31	102.82	cds
	Solyc02g069450.3	SL3.0ch02	39906391	39906558	168	-	1.45187	2.56972e-15	4.12852e-14	44.4614	cds		Solyc02g086460.3	SL3.0ch02	49778770	49779431	662	+	1.60107	7.98181e-13	1.79204e-11	35.6996	utr3
	Solyc02g069470.3	SL3.0ch02	39910361	39910661	301	-	1.52371	0.0066159	0.0160278	5.96328	utr3		Solyc02g086500.3	SL3.0ch02	49812457	49813802	1346	+	1.51638	0.00271062	0.00778555	7.00499	cds
	Solyc02g069510.1	SL3.0ch02	39952962	39953287	326	-	2.1235	2.94328e-07	1.98494e-06	18.9425	cds		Solyc02g086500.3	SL3.0ch02	49820040	49820415	376	+	1.68863	0.000117975	0.000541221	10.8515	utr3
	Solyc02g069590.2	SL3.0ch02	40006348	40006548	201	-	1.38075	0.000347675	0.00129469	9.59318	utr3		Solyc02g086500.3	SL3.0ch02	49821865	49821915	51	+	1.03348	0.00781384	0.0183528	5.76785	utr3
	Solyc02g069670.3	SL3.0ch02	40080786	40080986	201	-	1.27964	0.00237812	0.00687181	7.18509	cds		Solyc02g086500.3	SL3.0ch02	49821965	49822140	176	+	1.11424	0.0097998	0.0219762	5.50791	utr3
	Solyc02g069800.1	SL3.0ch02	40193320	40193645	326	-	1.53418	3.82757e-06	2.17586e-05	15.4881	cds		Solyc02g086560.3	SL3.0ch02	49863609	49864343	735	+	4.09478	3.74618e-09	4.66654e-08	24.3531	utr3
	Solyc02g069940.3	SL3.0ch02	40283905	40285972	2068	-	1.05117	8.01503e-05	0.000350092	11.48	cds		Solyc02g086610.3	SL3.0ch02	49906412	49906487	76	+	1.65233	0.00982221	0.0220121	5.50556	utr5
	Solyc02g070250.3	SL3.0ch02	40574035	40574285	251	-	2.02597	5.29288e-05	0.000239533	12.0275	utr3		Solyc02g086645.1	SL3.0ch02	49936712	49936762	51	+	2.58186	0.00236502	0.00694007	7.17083	utr3
	Solyc02g070280.3	SL3.0ch02	40622867	40623217	351	-	1.30641	0.00021505	0.00084771	10.2041	utr3		Solyc02g086750.2	SL3.0ch02	50006045	50006320	276	+	1.03663	0.000136296	0.000614426	10.6685	cds
	Solyc02g070390.3	SL3.0ch02	40691984	40692988	1005	-	1.2671	0.000958766	0.00315925	8.3062	cds		Solyc02g086930.3	SL3.0ch02	50159174	50160404	1231	+	1.0837	9.62789e-07	7.37265e-06	17.0494	cds
	Solyc02g070420.2	SL3.0ch02	40709328	40711679	2352	-	3.8919	8.48146e-49	7.83945e-47	153.16	utr3		Solyc02g086930.3	SL3.0ch02	50160429	50160704	276	+	1.18382	5.01528e-09	6.07536e-08	23.9725	cds
	Solyc02g070790.3	SL3.0ch02	40967588	40967888	301	-	1.14854	0.00033982	0.00127022	9.62071	cds		Solyc02g086930.3	SL3.0ch02	50160729	50160804	76	+	1.303	3.93134e-07	3.27987e-06	18.2179	utr3
	Solyc02g070800.2	SL3.0ch02	40974760	40974810	51	-	1.07634	9.55143e-05	0.000408699	11.2567	utr5		Solyc02g087050.2	SL3.0ch02	50222832	50223132	301	+	2.12886	0.00162526	0.00507152	7.62337	utr5
	Solyc02g070920.3	SL3.0ch02	41069322	41069822	501	-	2.11845	1.59041e-07	1.12097e-06	19.7668	utr5		Solyc02g087050.2	SL3.0ch02	50225782	50227957	2176	+	1.75319	8.98534e-10	1.23587e-08	26.2699	utr3
	Solyc02g071020.3	SL3.0ch02	41094464	41094609	146	-	1.35147	2.14467e-23	6.28932e-22	70.4295	cds		Solyc02g087110.3	SL3.0ch02	50261326	50262042	717	+	1.34949	0.00906878	0.0207188	5.59292	cds
	Solyc02g071080.2	SL3.0ch02	41141772	41142022	251	-	1.3559	0.00585191	0.014551	6.10273	cds		Solyc02g087150.3	SL3.0ch02	50283210	50284192	983	+	1.088	0.00110265	0.00367116	8.08955	cds
	Solyc02g071110.3	SL3.0ch02	41159433	41159558	126	-	1.03721	0.00714066	0.0170619	5.87308	utr3		Solyc02g087150.3	SL3.0ch02	50284217	50284367	151	+	1.16224	0.000238806	0.00100006	9.9657	utr3
	Solyc02g071110.3	SL3.0ch02	41159608	41159733	126	-	1.21303	0.000753086	0.00256246	8.60826	cds		Solyc02g087150.3	SL3.0ch02	50284417	50284542	126	+	1.69815	0.00611782	0.0151122	6.04815	utr3
	Solyc02g071140.3	SL3.0ch02	41196531	41202738	6208	-	1.77128	8.55932e-06	4.54216e-05	14.4263	utr3		Solyc02g087300.1	SL3.0ch02	50385814	50385889	76	+	1.24344	0.00112432	0.00373172	8.06594	cds
	Solyc02g071180.3	SL3.0ch02	41238610	41238804	195	-	2.61997	2.07879e-18	4.19899e-17	54.4027	utr5		Solyc02g087400.1	SL3.0ch02	50490074	50490224	151	+	1.04888	5.02102e-06	3.25002e-05	14.9092	cds
	Solyc02g071210.3	SL3.0ch02	41252471	41252546	76	-	1.8972	0.00644482	0.0157129	5.99191	utr3		Solyc02g087620.3	SL3.0ch02	50622816	50623335	520	+	1.43602	5.88323e-09	7.02262e-08	23.7634	utr5
	Solyc02g071270.2	SL3.0ch02	41328080	41328155	76	-	2.28066	0.00437824	0.0114464	6.44896	utr5		Solyc02g087900.3	SL3.0ch02	50803722	50803797	76	+	1.48356	0.00964689	0.0217156	5.52512	utr3
	Solyc02g071320.3	SL3.0ch02	41363391	41363466	76	-	1.00387	0.00107735	0.0034979	8.1593	cds		Solyc02g087940.3	SL3.0ch02	50819272	50820235	964	+	2.04527	2.42449e-13	5.84091e-12	37.3169	utr3
	Solyc02g071380.2	SL3.0ch02	41420702	41422751	2050	-	1.31268	3.21213e-06	1.85049e-05	15.7217	utr3		Solyc02g087980.3	SL3.0ch02	50849948	50851259	1312	+	1.1648	0.00976311	0.0219168	5.51182	cds
	Solyc02g071860.3	SL3.0ch02	41774183	41774258	76	-	2.02358	0.00320887	0.00884864	6.82033	utr3		Solyc02g087980.3	SL3.0ch02	50854427	50855888	1462	+	3.20752	4.02929e-18	1.86292e-16	52.2533	cds
	Solyc02g071880.3	SL3.0ch02	41812586	41817554	4969	-	1.62426	0.00022723	0.00088824	10.1368	cds		Solyc02g088180.3	SL3.0ch02	50975705	50976005	301	+	1.88348	0.00163378	0.00509068	7.61793	utr3
	Solyc02g072030.1	SL3.0ch02	41898668	41898718	51	-	1.10495	0.00126605	0.00402794	7.95574	cds		Solyc02g088490.3	SL3.0ch02	51211046	51211496	451	+	1.58923	0.00103078	0.00346619	8.17243	utr3
	Solyc02g072030.1	SL3.0ch02	41898743	41899093	351	-	1.30419	6.77053e-06	3.67299e-05	14.7327	cds		Solyc02g088510.3	SL3.0ch02	51221595	51222792	1198	+	1.56146	9.09303e-05	0.000430151	11.1829	cds
	Solyc02g072090.2	SL3.0ch02	41935919	41936194	276	-	1.06002	0.00562068	0.0140796	6.15024	cds		Solyc02g088590.3	SL3.0ch02	51271472	51271722	251	+	1.13947	0.00840894	0.0195128	5.67944	cds
	Solyc02g072100.3	SL3.0ch02	41952118	41957516	5399	-	1.7427	0.000100372	0.000427984	11.1902	utr5		Solyc02g088590.3	SL3.0ch02	51272647	51273172	526	+	1.43698	7.69806e-08	7.44753e-07	20.3567	cds
	Solyc02g072150.3	SL3.0ch02	42002249	42002449	201	-	1.04035	0.00968433	0.021883	5.51404	cds		Solyc02g088590.3	SL3.0ch02	51277481	51277721	241	+	1.51027	0.0018859	0.0057356	7.44584	utr3
	Solyc02g072540.3	SL3.0ch02	42297770	42298145	376	-	1.28006	2.10074e-10	2.0856e-09	28.8369	cds		Solyc02g088940.3	SL3.0ch02	51499759	51499922	164	+	1.03848	0.00195738	0.00591202	7.40213	utr3
	Solyc02g076690.3	SL3.0ch02	42400859	42401084	226	-	4.20389	2.29363e-37	1.38414e-35	115.798	utr3		Solyc02g088940.3	SL3.0ch02	51500177	51500889	713	+	1.11811	0.00295666	0.00836088	6.90213	utr3
	Solyc02g076690.3	SL3.0ch02	42403097	42403397	301	-	1.26107	1.96251e-11	2.16142e-10	32.1073	cds		Solyc02g089060.3	SL3.0ch02	51601269	51602440	1172	+	2.20139	0.00208212	0.00622097	7.32864	cds
	Solyc02g076710.3	SL3.0ch02	42411310	42411535	226	-	1.46306	0.00400687	0.0106432	6.55392	cds		Solyc02g089060.3	SL3.0ch02	51603091	51603266	176	+	2.61134	0.00281145	0.00802675	6.96097	cds
	Solyc02g076720.3	SL3.0ch02	42413721	42413771	51	-	1.00735	0.00471519	0.012192	6.35792	cds		Solyc02g089065.1	SL3.0ch02	51609505	51609855	351	+	1.29021	3.21206e-07	2.72304e-06	18.4864	utr3
	Solyc02g076720.3	SL3.0ch02	42414471	42414696	226	-	1.05756	0.00696758	0.0167246	5.90189	cds		Solyc02g089160.3	SL3.0ch02	51683904	51684327	424	+	1.97191	4.18761e-06	2.77336e-05	15.138	utr3
	Solyc02g076750.2	SL3.0ch02	42426400	42426550	151	-	1.01989	7.01246e-05	0.000309302	11.6587	cds		Solyc02g089250.3	SL3.0ch02	51755067	51755662	596	+	1.56071	1.3931e-11	2.58334e-10	31.85	cds
	Solyc02g077140.3	SL3.0ch02	42751498	42751848	351	-	1.39815	3.96419e-08	2.97192e-07	21.6821	utr5		Solyc02g089263.1	SL3.0ch02	51769830	51770130	301	+	1.67415	0.00898951	0.0205733	5.60308	cds
	Solyc02g077250.2	SL3.0ch02	42812811	42813707	897	-	1.38504	0.00220153	0.00643281	7.28033	cds		Solyc02g089263.1	SL3.0ch02	51776514	51776564	51	+	1.08288	0.00145385	0.00461991	7.75792	cds
	Solyc02g077420.3	SL3.0ch02	42929763	42929949	187	-	1.70583	9.47909e-05	0.000405961	11.2664	utr5		Solyc02g089320.3	SL3.0ch02	51819214	51819264	51	+	1.06151	6.0136e-05	0.000297695	11.7139	cds
	Solyc02g077430.3	SL3.0ch02	42943075	42943250	176	-	1.84039	7.68679e-10	7.16845e-09	27.0557	cds		Solyc02g089320.3	SL3.0ch02	51819289	51819592	304	+	1.041	6.08814e-05	0.000300604	11.6998	utr3
	Solyc02g077450.3	SL3.0ch02	42952610	42952660	51	-	1.0967	1.40776e-05	7.15842e-05	13.77	cds		Solyc02g089330.3	SL3.0ch02	51822480	51822605	126	+	1.41963	0.00012097	0.000554369	10.8169	cds
	Solyc02g077610.3	SL3.0ch02	43061240	43061665	426	-	1.27703	3.06448e-06	1.77242e-05	15.7839	utr3		Solyc02g089330.3	SL3.0ch02	51823105	51824181	1077	+	1.1344	0.000109921	0.000508213	10.9423	cds
	Solyc02g077610.3	SL3.0ch02	43063290	43066780	3491	-	2.10651	1.41779e-09	1.2734e-08	26.2267	utr3		Solyc02g089340.3	SL3.0ch02	51824230	51824617	388	+	1.65185	6.83554e-10	9.63435e-09	26.6292	cds
	Solyc02g077610.3	SL3.0ch02	43067151	43067401	251	-	1.76584	0.00087789	0.0029271	8.41631	utr5		Solyc02g089390.2	SL3.0ch02	51851065	51851559	495	+	1.50253	0.000242151	0.00101159	9.94915	utr5
	Solyc02g077630.3	SL3.0ch02	43076159	43077548	1390	-	2.39678	2.11737e-16	3.70768e-15	47.9384	utr3		Solyc02g089600.3	SL3.0ch02	51999257	52004380	5124	+	1.92069	2.43061e-18	1.17113e-16	52.9229	utr3
	Solyc02g077740.3	SL3.0ch02	43181371	43181631	261	-	2.0572	1.35518e-12	1.67118e-11	35.8003	utr5		Solyc02g089650.3	SL3.0ch02	52044976	52045201	226	+	1.07774	8.89179e-07	6.87492e-06	17.1502	cds
	Solyc02g077980.2	SL3.0ch02	43362899	43363249	351	-	1.27322	0.000571458	0.00201244	8.95684	utr3		Solyc02g089700.3	SL3.0ch02	52083016	52083091	76	+	1.04328	0.00494958	0.0127344	6.29513	cds
	Solyc02g078040.3	SL3.0ch02	43420457	43425490	5034	-	1.2382	0.00285259	0.00800271	6.9653	utr3		Solyc02g089850.3	SL3.0ch02	52190179	52190304	126	+	1.36271	0.00768715	0.0181322	5.7853	cds
	Solyc02g078140.3	SL3.0ch02	43487975	43488075	101	-	1.27564	0.000106273	0.000451297	11.1136	utr5		Solyc02g089980.3	SL3.0ch02	52306475	52307825	1351	+	1.45664	0.00744498	0.0176801	5.82173	cds
	Solyc02g078170.2	SL3.0ch02	43506669	43506869	201	-	1.08168	0.00750499	0.0177552	5.81561	cds		Solyc02g090100.1	SL3.0ch02	52366316	52366466	151	+	1.23084	1.14299e-10	1.81703e-09	29.0358	cds
	Solyc02g078285.1	SL3.0ch02	43593385	43602912	9528	-	3.31792	1.05179e-94	3.84008e-92	303.676	cds		Solyc02g090160.3	SL3.0ch02	52433593	52433749	157	+	1.04087	0.00298321	0.0084232	6.89142	cds
	Solyc02g078410.1	SL3.0ch02	43674257	43674432	176	-	1.66926	0.000795105	0.00268603	8.54031	cds		Solyc02g090267.1	SL3.0ch02	52513109	52513159	51	+	1.05007	0.00587796	0.0146569	6.09228	cds
	Solyc02g078540.3	SL3.0ch02	43771172	43774150	2979	-	1.9518	1.11219e-46	9.66814e-45	146.214	cds		Solyc02g090450.3	SL3.0ch02	52639590	52646023	6434	+	2.5758	1.3871e-06	1.026e-05	16.5726	utr3
	Solyc02g078550.3	SL3.0ch02	43785849	43786149	301	-	1.6806	0.000740797	0.00252848	8.62752	utr5		Solyc02g090510.3	SL3.0ch02	52688696	52688821	126	+	1.13906	0.00915826	0.0208709	5.58236	cds
	Solyc02g078600.3	SL3.0ch02	43825096	43825338	243	-	2.65663	3.08608e-15	4.91485e-14	44.2098	utr5		Solyc02g090530.3	SL3.0ch02	52701977	52702325	349	+	1.11208	1.59565e-05	9.13149e-05	13.4188	cds
	Solyc02g078640.3	SL3.0ch02	43860163	43861012	850	-	1.35695	0.00932315	0.021251	5.55632	cds		Solyc02g090570.3	SL3.0ch02	52756731	52757181	451	+	2.11766	9.98789e-11	1.60114e-09	29.2183	cds
	Solyc02g078760.1	SL3.0ch02	43970609	43971371	763	-	2.04367	2.15472e-20	5.00278e-19	60.7939	cds		Solyc02g090760.3	SL3.0ch02	52909479	52909604	126	+	1.17554	9.14588e-08	8.69137e-07	20.1339	cds
	Solyc02g078850.1	SL3.0ch02	44064423	44064586	164	-	1.28979	2.19079e-08	1.69911e-07	22.4887	cds		Solyc02g090850.3	SL3.0ch02	52962124	52965388	3265	+	2.06474	1.09171e-15	3.69353e-14	44.622	cds
	Solyc02g078880.3	SL3.0ch02	44075367	44076037	671	-	1.89168	7.18058e-19	1.50885e-17	55.8793	utr3		Solyc02g090850.3	SL3.0ch02	52965438	52965835	398	+	1.4243	8.75307e-06	5.32984e-05	14.1955	utr3
	Solyc02g078920.3	SL3.0ch02	44096408	44101127	4720	-	1.55944	0.000780862	0.00264465	8.56271	cds		Solyc02g091030.3	SL3.0ch02	53103517	53104220	704	+	1.1912	0.00135295	0.00434508	7.8464	cds
	Solyc02g078970.3	SL3.0ch02	44134727	44135489	763	-	1.58641	3.4349e-19	7.39871e-18	56.9074	utr5		Solyc02g091190.3	SL3.0ch02	53216709	53217009	301	+	1.4946	0.00020963	0.000893142	10.1288	utr3
	Solyc02g079210.3	SL3.0ch02	44372828	44373078	251	-	1.03676	0.00563188	0.0141049	6.14766	utr3		Solyc02g091210.1	SL3.0ch02	53226749	53226799	51	+	1.11508	0.00755151	0.0178737	5.80601	cds
	Solyc02g079210.3	SL3.0ch02	44378262	44378412	151	-	1.43651	0.00848818	0.0196608	5.66853	cds		Solyc02g091210.1	SL3.0ch02	53226874	53226949	76	+	1.04322	0.000922084	0.0031605	8.30563	cds
	Solyc02g079300.3	SL3.0ch02	44464893	44464943	51	-	3.56912	0.00035857	0.00133042	9.5539	cds		Solyc02g091220.1	SL3.0ch02	53231503	53232053	551	+	1.28108	2.61e-07	2.25538e-06	18.7582	cds
	Solyc02g079400.3	SL3.0ch02	44531862	44531962	101	-	1.11345	0.000539282	0.00191343	9.02962	cds		Solyc02g091560.3	SL3.0ch02	53466057	53466153	97	+	1.60228	1.5655e-11	2.89054e-10	31.6879	utr3
	Solyc02g079415.1	SL3.0ch02	44538862	44540298	1437	-	1.89171	2.21791e-19	4.84887e-18	57.5171	utr3		Solyc02g091640.3	SL3.0ch02	53529671	53530122	452	+	1.27663	9.88491e-07	7.54252e-06	17.0165	utr3
	Solyc02g079850.3	SL3.0ch02	44814139	44814464	326	-	1.62908	0.000173552	0.000702481	10.4753	cds		Solyc02g091655.1	SL3.0ch02	53539984	53540839	856	+	1.58508	8.23453e-06	5.05536e-05	14.2718	cds
	Solyc02g079880.3	SL3.0ch02	44830767	44830942	176	-	2.21528	0.000803436	0.00270666	8.52927	utr3		Solyc02g091690.3	SL3.0ch02	53564828	53565388	561	+	1.74864	9.86579e-05	0.000462371	11.0787	cds
	Solyc02g079920.3	SL3.0ch02	44869204	44869476	273	-	1.5934	1.60266e-06	9.71907e-06	16.6507	utr5		Solyc02g091750.3	SL3.0ch02	53615210	53616414	1205	+	1.11733	2.01484e-06	1.42902e-05	16.0946	utr5
	Solyc02g079950.3	SL3.0ch02	44884037	44884312	276	-	1.02797	0.00392749	0.0104666	6.57806	utr3		Solyc02g091840.3	SL3.0ch02	53712122	53712347	226	+	1.04668	0.00635363	0.015558	6.0062	utr3
	Solyc02g079950.3	SL3.0ch02	44885062	44885162	101	-	1.37892	2.39205e-06	1.41088e-05	16.113	utr3		Solyc02g091880.3	SL3.0ch02	53749817	53751019	1203	+	1.48916	2.73008e-05	0.000147679	12.7252	utr3
	Solyc02g079980.3	SL3.0ch02	44903281	44903606	326	-	1.39484	2.43499e-06	1.43447e-05	16.0891	cds		Solyc02g091960.3	SL3.0ch02	53808448	53808673	226	+	2.72281	1.08995e-13	2.74134e-12	38.4083	utr5
	Solyc02g080200.3	SL3.0ch02	45034585	45035110	526	-	4.64263	1.1388e-115	7.91957e-113	372.392	cds		Solyc02g091960.3	SL3.0ch02	53810971	53811096	126	+	1.0824	1.67537e-07	1.50223e-06	19.3445	cds
	Solyc02g080210.3	SL3.0ch02	45043568	45044093	526	-	4.61266	1.44799e-112	8.45857e-110	362.332	cds		Solyc02g091960.3	SL3.0ch02	53811564	53812064	501	+	1.30775	8.82465e-12	1.68375e-10	32.4676	cds
	Solyc02g080210.3	SL3.0ch02	45052704	45053104	401	-	2.20246	3.66843e-17	6.82468e-16	50.3801	utr5		Solyc02g091960.3	SL3.0ch02	53812139	53812414	276	+	1.10622	3.41587e-06	2.30135e-05	15.4072	cds
	Solyc02g080320.3	SL3.0ch02	45122436	45122736	301	-	1.32421	0.000594846	0.00208424	8.90626	utr3		Solyc02g091960.3	SL3.0ch02	53814296	53814446	151	+	1.00788	0.000408857	0.0015806	9.30531	utr3
	Solyc02g080380.3	SL3.0ch02	45170508	45170783	276	-	1.20163	0.00191476	0.00573486	7.44602	utr3		Solyc02g092145.1	SL3.0ch02	53979400	53979475	76	+	1.14109	0.00222822	0.0065966	7.24406	cds
	Solyc02g080990.2	SL3.0ch02	45610295	45610806	512	-	1.31175	0.00244006	0.00701894	7.15453	cds		Solyc02g092200.3	SL3.0ch02	53998751	53999736	986	+	1.35726	0.000960388	0.00327175	8.25572	utr5
	Solyc02g080990.2	SL3.0ch02	45611188	45611611	424	-	1.07826	0.000448581	0.00162679	9.26376	cds		Solyc02g092210.1	SL3.0ch02	54003357	54003532	176	+	1.93013	0.000666276	0.00239846	8.70368	cds
	Solyc02g081010.2	SL3.0ch02	45629355	45630055	701	-	1.88101	1.17851e-06	7.30206e-06	17.0633	cds		Solyc02g092480.3	SL3.0ch02	54169126	54169501	376	+	2.22439	7.0348e-06	4.38474e-05	14.4772	utr5
	Solyc02g081010.2	SL3.0ch02	45630080	45631196	1117	-	1.43397	0.00416484	0.01098	6.50898	utr5		Solyc02g092710.3	SL3.0ch02	54338984	54339334	351	+	1.87753	2.69925e-06	1.86394e-05	15.7113	utr5
	Solyc02g081150.1	SL3.0ch02	45767294	45768019	726	-	2.26292	1.74838e-51	1.76092e-49	161.958	cds		Solyc02g092720.1	SL3.0ch02	54348645	54348820	176	+	1.41735	0.0016873	0.00523464	7.57769	cds
	Solyc02g081170.3	SL3.0ch02	45788126	45788551	426	-	1.37014	3.53302e-08	2.6676e-07	21.838	utr3		Solyc02g092720.1	SL3.0ch02	54349195	54349545	351	+	1.40983	0.00176884	0.00543762	7.52281	cds
	Solyc02g081200.1	SL3.0ch02	45809979	45810304	326	-	1.13741	4.42085e-07	2.91214e-06	18.3895	cds		Solyc02g092780.2	SL3.0ch02	54371285	54371532	248	+	2.49193	6.49487e-10	9.2224e-09	26.6922	utr5
	Solyc02g081520.3	SL3.0ch02	45999159	46004091	4933	-	1.63131	1.59647e-05	8.03404e-05	13.6035	cds		Solyc02g092790.3	SL3.0ch02	54399655	54399755	101	+	1.0273	0.000187994	0.000812051	10.2661	cds
	Solyc02g081680.3	SL3.0ch02	46100717	46100953	237	-	1.00076	0.00344628	0.00938459	6.73549	cds		Solyc02g092840.1	SL3.0ch02	54454343	54454468	126	+	1.08357	1.79696e-05	0.000101226	13.2701	cds
	Solyc02g081680.3	SL3.0ch02	46104413	46105351	939	-	1.24746	0.00158349	0.00488286	7.67806	utr5		Solyc02g092920.3	SL3.0ch02	54512893	54514067	1175	+	1.57885	4.15387e-11	7.11092e-10	30.3892	utr3
	Solyc02g081920.3	SL3.0ch02	46239368	46239768	401	-	1.86472	5.08158e-09	4.26012e-08	24.4845	utr3		Solyc02g092940.3	SL3.0ch02	54548955	54549455	501	+	1.67501	4.99765e-07	4.06085e-06	17.9098	cds
	Solyc02g081980.3	SL3.0ch02	46289706	46289921	216	-	1.1035	0.00890458	0.0204309	5.61311	utr5		Solyc02g092940.3	SL3.0ch02	54550811	54550886	76	+	1.01796	0.00158608	0.00496913	7.65279	cds
	Solyc02g082020.3	SL3.0ch02	46309729	46311352	1624	-	1.66299	4.00236e-16	6.90089e-15	47.0421	utr3		Solyc02g092950.3	SL3.0ch02	54553708	54553970	263	+	2.00317	0.0083226	0.0193412	5.69218	cds
	Solyc02g082060.2	SL3.0ch02	46351838	46352138	301	-	1.08653	0.00027769	0.00106301	9.87763	cds		Solyc02g093100.3	SL3.0ch02	54661396	54661796	401	+	1.57967	0.00133252	0.00429074	7.86456	cds
	Solyc02g082110.3	SL3.0ch02	46382013	46383535	1523	-	1.14263	0.00924965	0.0211131	5.56571	utr3		Solyc02g093100.3	SL3.0ch02	54664646	54664746	101	+	2.23189	0.00121066	0.00396685	7.97779	utr3
	Solyc02g082110.3	SL3.0ch02	46384835	46390407	5573	-	1.24242	0.000651304	0.00225662	8.79162	cds		Solyc02g093100.3	SL3.0ch02	54664921	54664971	51	+	1.15524	0.00482685	0.0124804	6.32419	utr3
	Solyc02g082130.2	SL3.0ch02	46407954	46408629	676	-	1.40448	4.88508e-28	1.84823e-26	85.484	cds		Solyc02g093120.3	SL3.0ch02	54674928	54683649	8722	+	1.32985	2.10271e-07	1.84593e-06	19.0472	cds
	Solyc02g082130.2	SL3.0ch02	46408679	46408854	176	-	1.07262	2.11615e-07	1.4605e-06	19.3851	cds		Solyc02g093150.3	SL3.0ch02	54715051	54715426	376	+	1.45175	6.74559e-06	4.22752e-05	14.5298	utr5
	Solyc02g082260.3	SL3.0ch02	46505558	46505983	426	-	1.77487	0.000338624	0.00126639	9.62506	utr3		Solyc02g093150.3	SL3.0ch02	54717165	54717290	126	+	1.14427	0.00638887	0.0156198	6.00048	cds
	Solyc02g082340.3	SL3.0ch02	46588022	46588197	176	-	1.03124	0.00990583	0.0222914	5.48737	utr3		Solyc02g093160.3	SL3.0ch02	54743191	54743641	451	+	2.47688	7.44868e-18	3.34469e-16	51.409	cds
	Solyc02g082460.3	SL3.0ch02	46708046	46709363	1318	-	1.41548	1.43796e-08	1.1413e-07	23.0628	cds		Solyc02g093190.3	SL3.0ch02	54777979	54786000	8022	+	1.54186	2.52308e-06	1.75714e-05	15.7964	utr3
	Solyc02g082540.3	SL3.0ch02	46761199	46765813	4615	-	1.96096	4.46621e-13	5.81842e-12	37.3225	cds		Solyc02g093190.3	SL3.0ch02	54784359	54784977	619	+	1.20751	0.000304592	0.00122789	9.6696	utr3
	Solyc02g082760.3	SL3.0ch02	46957912	46957987	76	-	1.42258	5.50601e-12	6.37667e-11	33.8684	utr3		Solyc02g093190.3	SL3.0ch02	54786226	54786301	76	+	1.27408	5.46254e-05	0.000273974	11.8337	utr3
	Solyc02g082840.3	SL3.0ch02	47042036	47042715	680	-	1.0455	0.00405204	0.0107288	6.54237	cds		Solyc02g093330.3	SL3.0ch02	54868485	54869021	537	+	1.54994	0.000272823	0.00111795	9.80493	cds
	Solyc02g082840.3	SL3.0ch02	47042740	47043087	348	-	1.07277	0.00132163	0.00418574	7.9003	cds		Solyc02g093340.3	SL3.0ch02	54880885	54881110	226	+	1.11872	6.83432e-07	5.41724e-06	17.494	cds
	Solyc02g082840.3	SL3.0ch02	47046532	47046934	403	-	1.15422	0.000228354	0.00089144	10.1316	cds		Solyc02g093360.3	SL3.0ch02	54892323	54893439	1117	+	1.26898	0.00243145	0.00709296	7.1394	cds
	Solyc02g082900.3	SL3.0ch02	47087945	47089873	1929	-	1.48006	1.11489e-06	6.95214e-06	17.1341	utr5		Solyc02g093365.1	SL3.0ch02	54900975	54901250	276	+	1.09363	0.00011937	0.000547182	10.8357	utr3
	Solyc02g083110.1	SL3.0ch02	47185818	47185868	51	-	1.09639	9.15686e-05	0.000393893	11.3099	cds		Solyc02g093410.3	SL3.0ch02	54935374	54935540	167	+	1.37967	0.00871889	0.0200584	5.63965	cds
	Solyc02g083110.1	SL3.0ch02	47185918	47186518	601	-	1.36152	7.93627e-17	1.4362e-15	49.3067	cds		Solyc02g093443.1	SL3.0ch02	54956997	54958060	1064	+	1.83609	0.00329523	0.00915058	6.77192	cds
	Solyc02g083420.3	SL3.0ch02	47391136	47391374	239	-	2.48549	6.27746e-11	6.62399e-10	30.4916	utr5		Solyc02g093460.3	SL3.0ch02	54961488	54962241	754	+	1.88675	4.18192e-17	1.6918e-15	49.0704	cds
	Solyc02g083470.3	SL3.0ch02	47418375	47418775	401	-	2.06903	1.06221e-17	2.0465e-16	52.1177	utr3		Solyc02g093490.3	SL3.0ch02	54983887	54984872	986	+	1.36788	1.2676e-05	7.43861e-05	13.7146	utr5
	Solyc02g083470.3	SL3.0ch02	47419259	47420109	851	-	1.4512	8.30566e-10	7.68669e-09	26.955	cds		Solyc02g093510.3	SL3.0ch02	54991968	54993165	1198	+	1.66126	4.23452e-15	1.31585e-13	42.7891	cds
	Solyc02g083470.3	SL3.0ch02	47422273	47422823	551	-	1.76155	2.59075e-08	1.99238e-07	22.259	utr5		Solyc02g093590.3	SL3.0ch02	55035850	55036175	326	+	1.17182	0.000173718	0.000758408	10.3647	utr5
	Solyc02g083570.3	SL3.0ch02	47485336	47485686	351	-	1.41355	0.000811218	0.0027286	8.51762	utr3		Solyc02g093600.3	SL3.0ch02	55039862	55040358	497	+	1.04439	0.00786168	0.0184475	5.76043	cds
	Solyc02g083650.3	SL3.0ch02	47529761	47529936	176	-	1.70729	8.76049e-05	0.000379189	11.3648	utr3		Solyc02g093620.1	SL3.0ch02	55053584	55053684	101	+	2.24806	0.00192046	0.00582215	7.42423	cds
	Solyc02g083650.3	SL3.0ch02	47529961	47530136	176	-	1.02571	0.00845521	0.0195969	5.67323	utr3		Solyc02g093620.1	SL3.0ch02	55055309	55055659	351	+	1.53332	5.57047e-05	0.000278897	11.808	cds
	Solyc02g083670.3	SL3.0ch02	47537259	47537702	444	-	1.66886	1.39996e-07	9.91512e-07	19.9439	utr3		Solyc02g093680.3	SL3.0ch02	55076858	55076945	88	+	1.36677	0.0045644	0.0119287	6.38941	cds
	Solyc02g083800.3	SL3.0ch02	47622805	47623180	376	-	1.2413	0.00148336	0.00462094	7.7576	cds		Solyc02g093710.1	SL3.0ch02	55100284	55100359	76	+	1.19967	4.02804e-06	2.67721e-05	15.1889	cds
	Solyc02g083800.3	SL3.0ch02	47623205	47623405	201	-	1.2086	0.00637213	0.0155616	6.00586	cds		Solyc02g093750.3	SL3.0ch02	55119294	55119644	351	+	1.63787	0.00260696	0.00752433	7.05422	utr5
	Solyc02g083850.3	SL3.0ch02	47671078	47672253	1176	-	1.468	0.0088286	0.0202757	5.62411	cds		Solyc02g093830.3	SL3.0ch02	55178823	55179148	326	+	1.25485	0.00932652	0.0211891	5.56053	utr3
	Solyc02g083960.3	SL3.0ch02	47766604	47766779	176	-	1.25471	0.00549837	0.0138445	6.17454	utr5		Solyc02g093980.3	SL3.0ch02	55295563	55295613	51	+	1.08906	0.000187351	0.000810089	10.2696	cds
	Solyc02g084230.2	SL3.0ch02	47949224	47949359	136	-	2.86503	3.4169e-14	4.9163e-13	40.8875	utr5		Solyc02g093980.3	SL3.0ch02	55297435	55298609	1175	+	1.67226	0.000902881	0.0031055	8.33096	cds
	Solyc02g084440.3	SL3.0ch02	48088479	48088554	76	-	2.00187	0.000890179	0.00296537	8.39757	utr3		Solyc02g094280.3	SL3.0ch02	55504897	55505072	176	+	1.40491	4.01281e-05	0.000209088	12.2236	cds
	Solyc02g084570.3	SL3.0ch02	48284747	48285197	451	-	2.16727	1.14645e-15	1.88332e-14	45.5937	utr3		Solyc02g094390.3	SL3.0ch02	55566086	55566211	126	+	1.05925	0.000173155	0.000756334	10.3687	utr3
	Solyc02g084590.3	SL3.0ch02	48315558	48315833	276	-	1.68186	7.88341e-10	7.33308e-09	27.0229	utr3		Solyc02g094400.3	SL3.0ch02	55569626	55569726	101	+	1.06005	0.000457396	0.00174078	9.16605	cds
	Solyc02g084700.3	SL3.0ch02	48435900	48438558	2659	-	1.3915	4.29796e-05	0.000198317	12.2999	cds		Solyc02g094440.3	SL3.0ch02	55606748	55607023	276	+	1.46491	0.00169066	0.0052441	7.57509	utr3
	Solyc02g084720.3	SL3.0ch02	48455684	48455909	226	-	1.22443	0.00360124	0.00975562	6.67955	utr3		Solyc02g094540.3	SL3.0ch02	55699157	55700224	1068	+	1.11003	0.000780189	0.00274223	8.51043	utr5
	Solyc02g084720.3	SL3.0ch02	48456034	48456584	551	-	2.22864	5.53766e-35	2.96234e-33	108.057	utr3		Solyc02g094540.3	SL3.0ch02	55715372	55717082	1711	+	1.36343	7.78294e-10	1.08449e-08	26.4584	cds
	Solyc02g084740.3	SL3.0ch02	48485562	48485862	301	-	1.10203	0.00976975	0.0220351	5.50405	utr5		Solyc02g094540.3	SL3.0ch02	55717307	55717657	351	+	2.00841	1.82101e-11	3.33359e-10	31.4822	cds
	Solyc02g084850.3	SL3.0ch02	48563390	48564133	744	-	1.49933	6.79302e-06	3.68382e-05	14.7284	utr3		Solyc02g094540.3	SL3.0ch02	55718307	55718657	351	+	1.66683	2.20009e-09	2.85031e-08	25.0643	utr3
	Solyc02g084990.3	SL3.0ch02	48656076	48656251	176	-	1.22382	0.0097438	0.0219936	5.50677	utr3		Solyc02g094640.3	SL3.0ch02	55881073	55881273	201	+	1.06811	0.000334359	0.00132945	9.55495	utr3
	Solyc02g084990.3	SL3.0ch02	48656276	48656351	76	-	1.13261	9.22643e-05	0.000396652	11.2998	utr3		Solyc02g055467.1	SL3.0ch02	2626179	2628041	1863	-	1.45282	0.000232279	0.000976062	10.0007	cds
	Solyc02g085030.3	SL3.0ch02	48694234	48694512	279	-	1.27797	0.00311538	0.00862552	6.85717	cds		Solyc02g055440.3	SL3.0ch02	2630911	2631219	309	-	1.10421	0.00116191	0.00383421	8.02686	cds
	Solyc02g085030.3	SL3.0ch02	48694906	48695406	501	-	2.69675	3.35031e-38	2.07322e-36	118.538	cds		Solyc02g005200.3	SL3.0ch02	7475978	7476128	151	-	1.66792	0.00287307	0.00816736	6.93592	utr3
	Solyc02g085035.1	SL3.0ch02	48696546	48696846	301	-	1.12514	0.000841536	0.00281811	8.47105	cds		Solyc02g005210.3	SL3.0ch02	7542849	7542924	76	-	1.61364	5.21438e-05	0.000263055	11.8924	utr3
	Solyc02g085140.3	SL3.0ch02	48754679	48755054	376	-	1.19881	0.00252908	0.00723641	7.11051	cds		Solyc02g005290.3	SL3.0ch02	7856922	7857372	451	-	2.27373	3.86066e-11	6.64211e-10	30.4876	utr5
	Solyc02g085250.3	SL3.0ch02	48858380	48858501	122	-	2.06922	0.000778154	0.0026367	8.56705	cds		Solyc02g005310.2	SL3.0ch02	8037545	8043201	5657	-	2.9848	1.51171e-15	4.99621e-14	44.1862	cds
	Solyc02g085280.1	SL3.0ch02	48865142	48865342	201	-	1.4064	0.000744509	0.002538	8.62209	cds		Solyc02g005320.2	SL3.0ch02	8049516	8050212	697	-	1.29826	0.00959795	0.0216461	5.52975	utr5
	Solyc02g085420.3	SL3.0ch02	48964839	48966116	1278	-	1.47345	7.18644e-30	2.98156e-28	91.4379	cds		Solyc02g005320.2	SL3.0ch02	8050387	8052190	1804	-	1.96229	1.36519e-07	1.24492e-06	19.6155	utr5
	Solyc02g085470.3	SL3.0ch02	48986231	48986556	326	-	1.92476	0.00301856	0.008384	6.89814	utr3		Solyc02g005350.3	SL3.0ch02	8249994	8250244	251	-	1.3587	0.0002155	0.000914516	10.0947	utr3
	Solyc02g085540.1	SL3.0ch02	49019559	49022264	2706	-	1.14845	0.000594118	0.00208269	8.90733	cds		Solyc02g011820.2	SL3.0ch02	14143523	14143573	51	-	2.55711	0.00196297	0.00592693	7.3985	cds
	Solyc02g085540.1	SL3.0ch02	49021101	49021326	226	-	1.11161	0.00387557	0.0103547	6.59357	cds		Solyc02g011840.1	SL3.0ch02	14144155	14145203	1049	-	3.89496	2.73832e-11	4.83399e-10	30.9461	cds
	Solyc02g085590.3	SL3.0ch02	49055791	49056666	876	-	1.97802	6.17027e-09	5.12575e-08	24.2177	utr3		Solyc02g014130.2	SL3.0ch02	15489822	15499637	9816	-	1.13073	0.0005066	0.00190022	9.03962	utr3
	Solyc02g085690.3	SL3.0ch02	49148059	49149891	1833	-	1.785	0.00668244	0.016144	5.95286	cds		Solyc02g014130.2	SL3.0ch02	15508924	15509392	469	-	1.90989	7.45262e-13	1.68647e-11	35.7872	cds
	Solyc02g085780.3	SL3.0ch02	49193774	49194224	451	-	1.60521	2.0007e-05	9.8444e-05	13.3103	utr3		Solyc02g014310.3	SL3.0ch02	16213168	16213604	437	-	1.00181	0.00436609	0.0115059	6.44149	utr3
	Solyc02g085920.3	SL3.0ch02	49332742	49335177	2436	-	2.07885	2.55347e-37	1.5346e-35	115.65	cds		Solyc02g014310.3	SL3.0ch02	16213654	16214112	459	-	1.15918	1.60471e-09	2.13212e-08	25.4831	cds
	Solyc02g086110.3	SL3.0ch02	49524677	49527298	2622	-	1.47118	0.00139674	0.0043782	7.83545	utr5		Solyc02g014310.3	SL3.0ch02	16217076	16217833	758	-	1.74334	2.77235e-13	6.62313e-12	37.1356	utr5
	Solyc02g086170.3	SL3.0ch02	49558023	49558248	226	-	1.12159	0.00272103	0.00770087	7.02076	utr3		Solyc02g014470.3	SL3.0ch02	17112302	17112552	251	-	2.46275	0.00128725	0.00417394	7.90437	utr5
	Solyc02g086210.3	SL3.0ch02	49578132	49578507	376	-	1.04415	0.00661674	0.0160278	5.96328	utr3		Solyc02g014870.3	SL3.0ch02	19705301	19705526	226	-	1.40555	0.000428657	0.00164344	9.24906	utr3
	Solyc02g086225.1	SL3.0ch02	49593048	49594721	1674	-	1.26004	0.00198734	0.00591344	7.40179	utr3		Solyc02g020980.3	SL3.0ch02	21307993	21308193	201	-	1.49968	0.00699	0.0167691	5.89805	utr3
	Solyc02g086320.1	SL3.0ch02	49644023	49644348	326	-	1.19798	0.000432929	0.00157629	9.30925	cds		Solyc02g021100.3	SL3.0ch02	22057615	22057790	176	-	3.07496	0.000793953	0.002785	8.4881	utr3
	Solyc02g086320.1	SL3.0ch02	49644373	49644448	76	-	1.01062	0.00577872	0.0144088	6.1169	cds		Solyc02g021100.3	SL3.0ch02	22058912	22059512	601	-	2.1017	9.14093e-12	1.74216e-10	32.4184	cds
	Solyc02g086330.3	SL3.0ch02	49649071	49649121	51	-	1.83455	0.00426896	0.0112069	6.47947	cds		Solyc02g021100.3	SL3.0ch02	22059612	22060137	526	-	1.73225	2.90603e-10	4.32325e-09	27.7852	cds
	Solyc02g086360.3	SL3.0ch02	49658147	49658197	51	-	1.09226	9.14722e-05	0.000393595	11.311	utr3		Solyc02g021270.3	SL3.0ch02	22887139	22888970	1832	-	1.41967	0.00520409	0.0132579	6.237	utr3
	Solyc02g086360.3	SL3.0ch02	49658997	49659322	326	-	1.57113	2.0428e-14	3.01955e-13	41.5907	utr3		Solyc02g021440.3	SL3.0ch02	23208803	23208914	112	-	1.04062	0.00147011	0.00466372	7.7443	cds
	Solyc02g086463.1	SL3.0ch02	49764026	49766365	2340	-	1.94157	1.36278e-05	6.94661e-05	13.8133	cds		Solyc02g021440.3	SL3.0ch02	23210100	23210450	351	-	1.94811	1.40672e-19	7.56409e-18	56.8755	utr5
	Solyc02g086463.1	SL3.0ch02	49770409	49770904	496	-	1.91853	0.0047846	0.01233	6.34168	cds		Solyc02g021480.3	SL3.0ch02	23444965	23450852	5888	-	3.6066	1.69426e-40	7.26543e-38	123.372	cds
	Solyc02g086467.1	SL3.0ch02	49770910	49771264	355	-	2.65538	0.000640936	0.00222333	8.81306	cds		Solyc02g021480.3	SL3.0ch02	23450952	23459875	8924	-	4.35029	4.81423e-48	4.12893e-45	147.441	cds
	Solyc02g086467.1	SL3.0ch02	49774954	49776273	1320	-	2.14808	1.72334e-06	1.03913e-05	16.5543	cds		Solyc02g021560.3	SL3.0ch02	23684594	23684644	51	-	1.10152	0.000124695	0.000569006	10.7793	cds
	Solyc02g086467.1	SL3.0ch02	49778760	49780925	2166	-	1.75131	1.95323e-33	9.70238e-32	103.023	cds		Solyc02g021640.3	SL3.0ch02	23816758	23817008	251	-	1.19661	1.73074e-05	9.79051e-05	13.3183	utr3
	Solyc02g086660.3	SL3.0ch02	49945330	49946385	1056	-	3.56661	9.87467e-90	2.67055e-87	287.591	cds		Solyc02g021760.3	SL3.0ch02	24096028	24096228	201	-	1.61027	0.0047357	0.0122909	6.34627	utr3
	Solyc02g086670.3	SL3.0ch02	49961213	49964633	3421	-	1.4625	1.69221e-10	1.69849e-09	29.1331	utr5		Solyc02g022870.3	SL3.0ch02	24762088	24764076	1989	-	2.60144	3.09754e-34	7.7003e-32	103.357	cds
	Solyc02g086680.3	SL3.0ch02	49965776	49966882	1107	-	1.78597	7.39049e-08	5.39384e-07	20.8222	utr3		Solyc02g022934.1	SL3.0ch02	24957938	24958338	401	-	2.106	1.79892e-10	2.76743e-09	28.4288	cds
	Solyc02g086840.3	SL3.0ch02	50084066	50084266	201	-	1.19742	0.00194593	0.00581081	7.42704	cds		Solyc02g023970.3	SL3.0ch02	25091592	25091892	301	-	1.42266	0.00140442	0.00448938	7.79927	utr3
	Solyc02g086840.3	SL3.0ch02	50085158	50085383	226	-	2.5921	0.000754507	0.0025661	8.60621	utr5		Solyc02g024000.3	SL3.0ch02	25199102	25199452	351	-	1.30592	5.91349e-08	5.86324e-07	20.7018	cds
	Solyc02g086970.3	SL3.0ch02	50177579	50177979	401	-	1.55875	0.000675972	0.00233158	8.74448	utr5		Solyc02g030080.3	SL3.0ch02	25540660	25542017	1358	-	1.27583	5.97298e-06	3.7904e-05	14.6873	cds
	Solyc02g087120.3	SL3.0ch02	50260223	50260548	326	-	2.1271	1.03486e-09	9.48716e-09	26.6514	utr3		Solyc02g030250.3	SL3.0ch02	25934245	25937110	2866	-	1.38531	0.000225688	0.000951865	10.037	cds
	Solyc02g087120.3	SL3.0ch02	50261815	50262315	501	-	1.78202	2.83826e-09	2.46433e-08	25.2742	utr3		Solyc02g030520.1	SL3.0ch02	26764567	26764881	315	-	2.54173	0.00221205	0.00655779	7.25258	cds
	Solyc02g087200.1	SL3.0ch02	50306328	50306778	451	-	2.70671	2.85966e-06	1.66583e-05	15.8734	cds		Solyc02g031710.3	SL3.0ch02	27255634	27256260	627	-	2.40878	8.52987e-23	6.96728e-21	66.9599	cds
	Solyc02g087220.3	SL3.0ch02	50316124	50316800	677	-	1.54326	6.87113e-09	5.66606e-08	24.0731	cds		Solyc02g031860.3	SL3.0ch02	27575926	27575976	51	-	1.02473	0.00462949	0.0120638	6.37317	cds
	Solyc02g087230.3	SL3.0ch02	50319066	50319241	176	-	1.1255	0.0016165	0.00496474	7.65406	utr3		Solyc02g031900.2	SL3.0ch02	27639753	27640248	496	-	1.34824	1.03425e-05	6.19431e-05	13.9787	utr5
	Solyc02g087360.3	SL3.0ch02	50427225	50428128	904	-	1.58992	0.00485843	0.0124851	6.32365	cds		Solyc02g031970.1	SL3.0ch02	27708462	27708787	326	-	1.51415	2.61039e-09	3.34149e-08	24.8349	cds
	Solyc02g087430.3	SL3.0ch02	50517914	50517989	76	-	1.07626	0.00442506	0.0115461	6.43645	cds		Solyc02g032360.3	SL3.0ch02	28839580	28840006	427	-	1.84999	0.0024915	0.00723615	7.11056	utr3
	Solyc02g087430.3	SL3.0ch02	50518014	50518364	351	-	1.06937	0.00316311	0.00874224	6.83778	cds		Solyc02g032410.3	SL3.0ch02	28930094	28930144	51	-	2.17668	0.00295476	0.00835941	6.90238	cds
	Solyc02g087440.3	SL3.0ch02	50524055	50524731	677	-	2.01698	1.1251e-08	9.07789e-08	23.3931	cds		Solyc02g032950.3	SL3.0ch02	29972911	29972986	76	-	1.00859	0.0020285	0.00608726	7.35999	cds
	Solyc02g087710.3	SL3.0ch02	50667215	50668638	1424	-	1.16089	3.31045e-13	4.35156e-12	37.7416	cds		Solyc02g033030.3	SL3.0ch02	30157422	30157872	451	-	1.34395	8.06448e-05	0.000386181	11.3384	utr3
	Solyc02g087720.1	SL3.0ch02	50676614	50676889	276	-	2.13549	0.000916084	0.00303711	8.36308	cds		Solyc02g036290.3	SL3.0ch02	30964545	30964695	151	-	1.53815	0.00063803	0.00231158	8.7569	utr3
	Solyc02g087930.3	SL3.0ch02	50812360	50812485	126	-	1.03704	0.00297316	0.00828626	6.91506	utr3		Solyc02g036330.3	SL3.0ch02	30985177	30985477	301	-	2.62412	0.000237553	0.000995542	9.97223	utr3
	Solyc02g087935.1	SL3.0ch02	50812535	50812913	379	-	1.38229	9.1142e-19	1.90693e-17	55.5415	utr3		Solyc02g036360.1	SL3.0ch02	31057500	31057600	101	-	1.10886	1.87937e-05	0.000105384	13.2121	cds
	Solyc02g087950.3	SL3.0ch02	50819202	50819377	176	-	2.13859	0.00124522	0.00396537	7.97833	utr3		Solyc02g036480.1	SL3.0ch02	31318321	31318592	272	-	1.25079	0.00566297	0.0142013	6.13783	cds
	Solyc02g087950.3	SL3.0ch02	50819502	50819752	251	-	2.56968	1.69109e-12	2.05634e-11	35.5011	utr3		Solyc02g038740.3	SL3.0ch02	31968484	31968709	226	-	2.41477	9.39354e-07	7.21574e-06	17.0804	utr3
	Solyc02g087950.3	SL3.0ch02	50819777	50820227	451	-	2.65708	7.46684e-18	1.45008e-16	52.6147	utr3		Solyc00g007260.3	SL3.0ch02	32494600	32496123	1524	-	1.62229	4.09017e-05	0.000212473	12.2004	cds
	Solyc02g088230.3	SL3.0ch02	51029901	51030401	501	-	1.4423	9.36432e-07	5.91508e-06	17.3672	cds		Solyc00g007120.3	SL3.0ch02	32657286	32661393	4108	-	2.01195	4.35169e-07	3.59907e-06	18.0839	cds
	Solyc02g088230.3	SL3.0ch02	51030526	51030826	301	-	1.05933	0.00583031	0.0145077	6.10703	cds		Solyc02g061810.3	SL3.0ch02	33859632	33859782	151	-	2.47933	0.00221007	0.00655618	7.25293	utr3
	Solyc02g088260.3	SL3.0ch02	51051674	51051749	76	-	1.10031	0.00605026	0.0149232	6.0663	utr5		Solyc02g061810.3	SL3.0ch02	33859807	33859882	76	-	2.10632	0.00572142	0.0143269	6.12513	utr3
	Solyc02g088517.1	SL3.0ch02	51227773	51227923	151	-	1.05144	0.00436671	0.0114193	6.45239	cds		Solyc02g061820.3	SL3.0ch02	33893058	33893108	51	-	1.18943	2.9445e-06	2.01566e-05	15.5984	cds
	Solyc02g088517.1	SL3.0ch02	51227973	51228248	276	-	1.0256	0.0024483	0.00703698	7.15083	cds		Solyc02g061840.3	SL3.0ch02	33898958	33899308	351	-	1.50698	3.49253e-07	2.93808e-06	18.3767	utr3
	Solyc02g088620.3	SL3.0ch02	51289704	51289754	51	-	1.09893	1.33573e-05	6.83119e-05	13.8375	utr3		Solyc02g062130.3	SL3.0ch02	34246764	34246914	151	-	1.6114	0.00933492	0.0212026	5.55962	utr3
	Solyc02g088790.3	SL3.0ch02	51402968	51404212	1245	-	1.34403	5.52589e-05	0.000248844	11.9725	cds		Solyc02g062180.3	SL3.0ch02	34284838	34285113	276	-	1.29654	0.00599418	0.0148775	6.07073	utr3
	Solyc02g088820.3	SL3.0ch02	51412321	51412621	301	-	1.69403	1.27455e-07	9.08865e-07	20.0694	utr3		Solyc02g062280.3	SL3.0ch02	34416857	34417409	553	-	1.07222	5.48375e-09	6.58702e-08	23.8558	utr5
	Solyc02g089360.3	SL3.0ch02	51838281	51838406	126	-	1.07376	0.00719495	0.0171635	5.86451	utr3		Solyc02g062300.3	SL3.0ch02	34426937	34427312	376	-	2.52175	1.48029e-05	8.56374e-05	13.5114	utr3
	Solyc02g089360.3	SL3.0ch02	51839032	51839132	101	-	1.26038	0.00290687	0.00812787	6.94291	cds		Solyc02g062340.3	SL3.0ch02	34493811	34493961	151	-	2.19042	1.61799e-08	1.77678e-07	22.4242	utr3
	Solyc02g089360.3	SL3.0ch02	51841694	51843844	2151	-	1.28111	2.08747e-07	1.44344e-06	19.4021	cds		Solyc02g062340.3	SL3.0ch02	34495925	34496137	213	-	1.74436	5.82091e-15	1.75785e-13	42.3713	utr5
	Solyc02g089540.3	SL3.0ch02	51962645	51962945	301	-	1.40222	0.00661197	0.0160268	5.96337	utr5		Solyc02g062540.3	SL3.0ch02	34791870	34792894	1025	-	1.105	0.00144797	0.0046037	7.76299	utr3
	Solyc02g089560.3	SL3.0ch02	51984121	51984346	226	-	1.16214	0.000118466	0.000497148	10.974	cds		Solyc02g062550.3	SL3.0ch02	34820870	34821295	426	-	1.93274	0.000349628	0.00138279	9.4982	utr3
	Solyc02g089590.3	SL3.0ch02	51997414	52005147	7734	-	1.8331	3.61275e-27	1.31245e-25	82.6559	cds		Solyc02g062780.3	SL3.0ch02	35109769	35109951	183	-	1.04735	0.000960299	0.00327175	8.25572	cds
	Solyc02g089610.2	SL3.0ch02	52005652	52005802	151	-	1.15158	0.00879114	0.0202075	5.62897	utr3		Solyc02g062980.2	SL3.0ch02	35514550	35514941	392	-	1.63896	0.00111358	0.00370322	8.077	utr3
	Solyc02g089620.3	SL3.0ch02	52013725	52013775	51	-	1.5252	0.00595434	0.014751	6.08304	utr3		Solyc02g063000.3	SL3.0ch02	35564646	35565346	701	-	2.72019	5.34659e-25	5.80443e-23	73.8672	utr3
	Solyc02g089640.3	SL3.0ch02	52028996	52029471	476	-	2.29192	4.9983e-26	1.70949e-24	78.9527	cds		Solyc02g063010.3	SL3.0ch02	35575542	35575892	351	-	1.15794	0.00428277	0.0113124	6.46596	utr3
	Solyc02g089800.3	SL3.0ch02	52137119	52138785	1667	-	1.80762	2.21225e-35	1.21003e-33	109.349	cds		Solyc02g063010.3	SL3.0ch02	35576717	35576792	76	-	1.10414	0.00960463	0.0216489	5.52956	cds
	Solyc02g089810.3	SL3.0ch02	52145492	52147541	2050	-	1.98609	1.19127e-09	1.08462e-08	26.4582	cds		Solyc02g063030.3	SL3.0ch02	35595006	35595949	944	-	3.2617	1.13408e-24	1.17186e-22	72.8536	utr3
	Solyc02g089810.3	SL3.0ch02	52147941	52148166	226	-	2.4394	0.0012817	0.00406995	7.94077	utr5		Solyc02g063060.3	SL3.0ch02	35645241	35646537	1297	-	1.24248	0.00311742	0.00874457	6.8374	cds
	Solyc02g089820.3	SL3.0ch02	52148677	52148977	301	-	1.3891	0.000358081	0.00132895	9.5555	utr3		Solyc02g063060.3	SL3.0ch02	35646962	35648553	1592	-	1.69981	0.00092219	0.0031605	8.30563	utr5
	Solyc02g089930.3	SL3.0ch02	52236796	52240696	3901	-	1.32341	0.000381459	0.00140571	9.47449	cds		Solyc02g063070.3	SL3.0ch02	35659935	35660085	151	-	1.6056	3.30499e-05	0.000175621	12.4752	utr3
	Solyc02g089930.3	SL3.0ch02	52243390	52243465	76	-	1.1037	0.000901445	0.00299606	8.38272	cds		Solyc02g063290.3	SL3.0ch02	35902252	35902402	151	-	2.23542	0.00388709	0.0104753	6.57687	utr3
	Solyc02g090000.3	SL3.0ch02	52322477	52322902	426	-	1.46712	0.00190196	0.00570281	7.45411	utr3		Solyc02g063290.3	SL3.0ch02	35902452	35902502	51	-	2.23542	0.00388709	0.0104753	6.57687	utr3
	Solyc07g032640.2	SL3.0ch02	52336030	52336080	51	-	1.49026	1.75374e-13	2.37805e-12	38.6134	utr3		Solyc02g063450.3	SL3.0ch02	36088033	36088783	751	-	1.42118	1.40421e-10	2.20169e-09	28.7587	utr3
	Solyc02g090070.3	SL3.0ch02	52351668	52351768	101	-	1.10713	9.30461e-08	6.72363e-07	20.5043	cds		Solyc02g063450.3	SL3.0ch02	36092785	36092860	76	-	1.13157	0.0053075	0.0134788	6.21316	cds
	Solyc02g090670.3	SL3.0ch02	52842607	52842657	51	-	1.06864	7.13232e-06	3.84782e-05	14.6656	cds		Solyc02g064570.2	SL3.0ch02	36245991	36247974	1984	-	1.46169	0.00624475	0.0153505	6.02557	cds
	Solyc02g090670.3	SL3.0ch02	52842707	52842782	76	-	1.17809	1.40903e-06	8.61343e-06	16.825	cds		Solyc02g064700.3	SL3.0ch02	36369320	36371624	2305	-	1.74413	4.41926e-15	1.36426e-13	42.7369	cds
	Solyc02g090820.3	SL3.0ch02	52940284	52940334	51	-	1.1074	0.000410038	0.00150155	9.37933	cds		Solyc02g064730.3	SL3.0ch02	36402409	36402734	326	-	1.53556	3.33366e-08	3.47402e-07	21.4569	utr3
	Solyc02g090860.3	SL3.0ch02	52970737	52971998	1262	-	1.26761	2.12011e-08	1.65131e-07	22.5299	cds		Solyc02g064950.3	SL3.0ch02	36614269	36614419	151	-	1.03939	0.0049738	0.0127795	6.29003	utr3
	Solyc02g090890.3	SL3.0ch02	53006958	53007058	101	-	1.62648	0.000115972	0.000487942	11.001	utr3		Solyc02g064950.3	SL3.0ch02	36619211	36619511	301	-	1.3254	0.00471919	0.0122649	6.34932	utr3
	Solyc02g090890.3	SL3.0ch02	53009820	53009895	76	-	1.24079	4.10111e-09	3.4801e-08	24.7763	cds		Solyc02g065070.3	SL3.0ch02	36807562	36807612	51	-	1.1096	0.00213615	0.00636245	7.2962	cds
	Solyc02g090890.3	SL3.0ch02	53009920	53010727	808	-	1.08025	1.38091e-07	9.79922e-07	19.9608	cds		Solyc02g065070.3	SL3.0ch02	36807687	36807862	176	-	1.60974	3.6365e-05	0.000191106	12.3533	cds
	Solyc02g090890.3	SL3.0ch02	53012137	53012237	101	-	1.18891	8.29454e-06	4.41288e-05	14.4679	cds		Solyc02g065370.3	SL3.0ch02	37127343	37127693	351	-	2.19533	4.5209e-13	1.05077e-11	36.4698	utr3
	Solyc02g090920.2	SL3.0ch02	53033931	53034131	201	-	2.44046	0.0013688	0.00430724	7.85902	cds		Solyc02g065380.3	SL3.0ch02	37136089	37136414	326	-	2.0451	3.04316e-07	2.5944e-06	18.5562	utr5
	Solyc02g091080.2	SL3.0ch02	53133067	53133293	227	-	1.43639	0.000208907	0.000825948	10.2417	utr3		Solyc02g065490.3	SL3.0ch02	37218134	37218668	535	-	2.75371	1.931e-07	1.70911e-06	19.1583	utr5
	Solyc02g091090.3	SL3.0ch02	53137577	53138102	526	-	1.54113	1.868e-14	2.7752e-13	41.7125	cds		Solyc02g065580.3	SL3.0ch02	37308882	37309232	351	-	1.75458	0.000269384	0.00110518	9.82151	utr3
	Solyc02g091090.3	SL3.0ch02	53138277	53139369	1093	-	1.22404	5.91077e-05	0.000263898	11.8877	utr5		Solyc02g065650.1	SL3.0ch02	37375280	37375430	151	-	1.10701	0.00310066	0.00870325	6.84423	cds
	Solyc02g091120.3	SL3.0ch02	53166544	53170804	4261	-	1.54938	2.56944e-06	1.5076e-05	16.0174	cds		Solyc02g065660.3	SL3.0ch02	37379083	37379408	326	-	1.01302	0.00381852	0.0103311	6.59687	cds
	Solyc02g091120.3	SL3.0ch02	53179856	53179931	76	-	3.4665	0.000934563	0.00309136	8.33754	cds		Solyc02g065700.3	SL3.0ch02	37421024	37421074	51	-	1.04438	0.000584074	0.00214119	8.86737	utr3
	Solyc02g091230.3	SL3.0ch02	53231651	53231726	76	-	1.03936	0.000217295	0.000855359	10.1912	utr3		Solyc02g065700.3	SL3.0ch02	37422162	37422343	182	-	1.18812	0.00120579	0.00395315	7.98278	cds
	Solyc02g091230.3	SL3.0ch02	53231751	53231826	76	-	1.14225	3.77944e-06	2.14934e-05	15.5058	utr3		Solyc02g066940.3	SL3.0ch02	37752929	37753104	176	-	1.20588	0.00297896	0.00841397	6.893	utr3
	Solyc02g091230.3	SL3.0ch02	53231876	53231976	101	-	1.13429	2.14577e-06	1.27489e-05	16.2593	utr3		Solyc02g066940.3	SL3.0ch02	37753754	37753829	76	-	1.10176	5.45723e-05	0.000273787	11.8347	utr3
	Solyc02g091320.3	SL3.0ch02	53278137	53280700	2564	-	1.28355	0.000684201	0.00235607	8.7294	cds		Solyc02g067000.2	SL3.0ch02	37813213	37816398	3186	-	2.52154	3.92422e-07	3.27553e-06	18.2198	utr5
	Solyc02g091410.3	SL3.0ch02	53332276	53335448	3173	-	2.08865	5.24504e-05	0.000237515	12.0397	cds		Solyc02g067060.3	SL3.0ch02	37861392	37861467	76	-	1.94278	4.5973e-05	0.0002361	12.0483	utr3
	Solyc02g091460.3	SL3.0ch02	53381568	53382055	488	-	1.32715	0.00156997	0.00484888	7.68813	utr3		Solyc02g067070.3	SL3.0ch02	37875229	37875404	176	-	1.67824	0.0039498	0.010611	6.5583	cds
	Solyc02g091660.3	SL3.0ch02	53542416	53542716	301	-	1.52469	0.00407479	0.0107785	6.5357	utr5		Solyc02g067120.3	SL3.0ch02	37910259	37910579	321	-	1.12315	0.000377428	0.00147674	9.40337	utr3
	Solyc02g091720.2	SL3.0ch02	53601589	53607519	5931	-	1.5505	3.14265e-09	2.71249e-08	25.1358	utr5		Solyc02g067210.3	SL3.0ch02	37968900	37970586	1687	-	1.29854	6.82439e-08	6.68143e-07	20.5133	utr5
	Solyc02g091890.2	SL3.0ch02	53753682	53754432	751	-	1.57794	3.91159e-16	6.75234e-15	47.0735	cds		Solyc02g067285.1	SL3.0ch02	38028545	38028845	301	-	1.19562	0.00251535	0.00729553	7.09877	utr3
	Solyc02g092050.3	SL3.0ch02	53896128	53897188	1061	-	2.06533	0.000149986	0.000615799	10.6653	cds		Solyc02g067320.2	SL3.0ch02	38088321	38088371	51	-	1.01178	0.00825001	0.0192157	5.70157	cds
	Solyc02g092160.3	SL3.0ch02	53984290	53984415	126	-	1.05345	0.00323449	0.00890519	6.81114	cds		Solyc02g067320.2	SL3.0ch02	38088521	38088646	126	-	1.15675	0.000298939	0.00120908	9.69188	cds
	Solyc02g092215.1	SL3.0ch02	54008392	54008492	101	-	1.16629	0.000354	0.00131514	9.57057	cds		Solyc02g067340.3	SL3.0ch02	38110422	38111479	1058	-	1.27896	0.000202486	0.000866575	10.1724	utr5
	Solyc02g092270.3	SL3.0ch02	54041573	54041748	176	-	2.01956	0.00196294	0.00585276	7.41667	utr3		Solyc02g067520.3	SL3.0ch02	38256776	38257151	376	-	1.23947	0.0063271	0.0155019	6.01141	utr3
	Solyc02g092300.1	SL3.0ch02	54055872	54056247	376	-	1.83747	7.25995e-06	3.91234e-05	14.6416	cds		Solyc02g067620.2	SL3.0ch02	38319247	38319322	76	-	1.93041	0.0096905	0.0217902	5.52018	cds
	Solyc02g092310.3	SL3.0ch02	54062268	54062393	126	-	1.0056	0.00650761	0.0158342	5.98081	cds		Solyc02g067620.2	SL3.0ch02	38321394	38321809	416	-	1.3683	0.00886076	0.0203275	5.62042	cds
	Solyc02g092310.3	SL3.0ch02	54062418	54062593	176	-	1.29442	0.00200519	0.00595803	7.39095	utr5		Solyc02g067660.3	SL3.0ch02	38363155	38363280	126	-	1.50816	7.58028e-05	0.00036534	11.4185	cds
	Solyc02g092380.3	SL3.0ch02	54104400	54104729	330	-	1.05328	0.00126733	0.0040305	7.95483	cds		Solyc02g067660.3	SL3.0ch02	38364124	38364199	76	-	1.21876	8.70081e-05	0.000414109	11.2377	cds
	Solyc02g092440.3	SL3.0ch02	54131988	54132413	426	-	1.49728	9.2519e-08	6.68885e-07	20.5117	utr3		Solyc02g067950.3	SL3.0ch02	38595260	38596558	1299	-	2.01212	0.000482196	0.00182143	9.10071	cds
	Solyc02g092490.3	SL3.0ch02	54183944	54184686	743	-	1.5974	0.00701234	0.016802	5.89522	cds		Solyc02g068010.3	SL3.0ch02	38640000	38641092	1093	-	1.69934	4.95405e-05	0.000251634	11.9564	utr3
	Solyc02g092560.3	SL3.0ch02	54252018	54252400	383	-	1.45507	5.95229e-15	9.22794e-14	43.301	cds		Solyc02g068040.3	SL3.0ch02	38652286	38656463	4178	-	1.21116	7.39691e-06	4.58048e-05	14.4141	utr3
	Solyc02g092610.3	SL3.0ch02	54288180	54288486	307	-	1.16907	0.00109183	0.00354022	8.14195	cds		Solyc02g068090.3	SL3.0ch02	38708269	38708394	126	-	1.90071	0.00260081	0.00751123	7.05674	utr3
	Solyc02g092730.3	SL3.0ch02	54348470	54348620	151	-	1.07998	0.00397	0.0105684	6.5641	utr3		Solyc02g068160.1	SL3.0ch02	38762153	38762290	138	-	4.01564	2.04265e-13	4.97693e-12	37.5479	cds
	Solyc02g092730.3	SL3.0ch02	54349120	54349545	426	-	1.79534	5.97677e-10	5.6422e-09	27.4011	utr3		Solyc02g068230.3	SL3.0ch02	38789127	38797048	7922	-	1.18611	1.44832e-05	8.40711e-05	13.538	utr3
	Solyc02g093000.3	SL3.0ch02	54599890	54599965	76	-	2.26974	0.00283961	0.00797493	6.97031	cds		Solyc02g068240.3	SL3.0ch02	38800963	38801238	276	-	1.96066	0.000102419	0.000478431	11.0294	utr3
	Solyc02g093080.3	SL3.0ch02	54651826	54652451	626	-	2.53001	1.71703e-27	6.31625e-26	83.7111	utr3		Solyc02g068260.2	SL3.0ch02	38814715	38814990	276	-	2.01121	0.000413807	0.00159686	9.29055	cds
	Solyc02g093080.3	SL3.0ch02	54655170	54655633	464	-	1.00243	0.00701166	0.016802	5.89522	utr5		Solyc02g068270.3	SL3.0ch02	38819103	38819328	226	-	1.04693	0.00189629	0.00575903	7.43996	cds
	Solyc02g093110.3	SL3.0ch02	54664653	54664728	76	-	1.53042	0.00456783	0.011872	6.3963	utr3		Solyc02g068290.2	SL3.0ch02	38834959	38838254	3296	-	1.13735	1.18435e-05	6.99074e-05	13.8042	cds
	Solyc02g093170.3	SL3.0ch02	54743215	54743640	426	-	2.09139	2.57917e-13	3.43984e-12	38.0808	utr3		Solyc02g068340.3	SL3.0ch02	38869770	38870979	1210	-	1.68135	4.72089e-11	7.97715e-10	30.2234	cds
	Solyc02g093450.3	SL3.0ch02	54959240	54959540	301	-	1.62305	2.51512e-05	0.000121424	13.0077	cds		Solyc02g068420.3	SL3.0ch02	38938773	38939334	562	-	1.16029	7.75804e-07	6.08198e-06	17.327	cds
	Solyc02g093447.1	SL3.0ch02	54961483	54962208	726	-	1.99157	5.87e-25	1.88823e-23	75.4873	utr5		Solyc02g068430.3	SL3.0ch02	38952234	38952423	190	-	1.00467	0.00689758	0.0165729	5.91503	cds
	Solyc02g093640.3	SL3.0ch02	55063057	55063257	201	-	1.30338	0.00388819	0.0103808	6.58994	utr3		Solyc02g068480.3	SL3.0ch02	38986197	38987804	1608	-	1.14999	0.00862536	0.0199046	5.65076	cds
	Solyc02g093720.3	SL3.0ch02	55101005	55102713	1709	-	1.73771	3.80253e-24	1.15934e-22	72.8691	utr3		Solyc02g068490.3	SL3.0ch02	38992867	38993217	351	-	2.04494	4.71389e-11	7.97409e-10	30.224	utr3
	Solyc02g093880.3	SL3.0ch02	55210655	55211005	351	-	2.29431	1.62417e-14	2.43526e-13	41.901	utr3		Solyc02g068490.3	SL3.0ch02	38997203	38997478	276	-	1.10584	0.00900393	0.0205926	5.60173	cds
	Solyc02g093880.3	SL3.0ch02	55213685	55213988	304	-	1.01065	0.00492662	0.0126292	6.3071	cds		Solyc02g068560.3	SL3.0ch02	39083804	39083904	101	-	1.1834	0.00237103	0.006951	7.16856	cds
	Solyc02g093880.3	SL3.0ch02	55219053	55219152	100	-	1.15321	0.00498221	0.012756	6.29268	utr5		Solyc02g068560.3	SL3.0ch02	39094613	39095100	488	-	1.78398	0.000157781	0.000697529	10.4855	cds
	Solyc02g093990.3	SL3.0ch02	55298436	55298636	201	-	2.15147	8.01314e-06	4.27407e-05	14.514	utr3		Solyc02g068760.3	SL3.0ch02	39248248	39248748	501	-	2.30236	5.83647e-11	9.63551e-10	29.9509	utr3
	Solyc02g094060.3	SL3.0ch02	55329404	55329454	51	-	1.07076	0.00203398	0.00603255	7.37302	cds		Solyc02g068820.2	SL3.0ch02	39301509	39301619	111	-	2.52935	9.24995e-05	0.000436972	11.1602	utr5
	Solyc02g094120.3	SL3.0ch02	55388468	55388818	351	-	1.59925	5.61667e-10	5.31256e-09	27.4879	utr3		Solyc02g068863.1	SL3.0ch02	39324405	39324864	460	-	1.90742	0.0038604	0.0104214	6.58431	cds
	Solyc02g094445.1	SL3.0ch02	55606669	55607686	1018	-	1.07119	0.00553451	0.0139235	6.16633	cds		Solyc02g068863.1	SL3.0ch02	39324889	39326293	1405	-	2.37729	1.46124e-07	1.32547e-06	19.5251	cds
	Solyc02g094450.2	SL3.0ch02	55610062	55610326	265	-	1.48989	6.42638e-16	1.08373e-14	46.391	utr5		Solyc02g068930.3	SL3.0ch02	39398096	39403041	4946	-	1.68604	9.64493e-07	7.37581e-06	17.0488	cds
	Solyc02g094500.3	SL3.0ch02	55640651	55640826	176	-	1.17452	6.39148e-18	1.24955e-16	52.8294	utr3		Solyc02g069020.3	SL3.0ch02	39539509	39540696	1188	-	1.70059	8.2423e-09	9.5734e-08	23.3164	utr3
	Solyc02g094751.1	SL3.0ch02	55944798	55948509	3712	-	7.59072	5.22029e-07	3.40953e-06	18.162	cds		Solyc02g069030.3	SL3.0ch02	39544300	39545095	796	-	1.06297	4.8957e-06	3.18332e-05	14.9391	cds
	Solyc03g005015.1	SL3.0ch03	20539	20864	326	+	2.65341	1.35742e-25	4.52597e-24	77.548	utr3		Solyc02g069025.1	SL3.0ch02	39545990	39546165	176	-	1.40061	0.001837	0.00560777	7.47836	cds
	Solyc03g005015.1	SL3.0ch03	21364	21614	251	+	3.01782	4.18568e-16	7.17461e-15	46.986	utr3		Solyc02g069100.3	SL3.0ch02	39631664	39631739	76	-	1.02539	0.00816807	0.019057	5.71354	utr3
	Solyc03g005015.1	SL3.0ch03	21639	21864	226	+	1.62731	1.03158e-10	1.06392e-09	29.808	utr3		Solyc02g069250.3	SL3.0ch02	39756233	39756961	729	-	1.10267	0.00362835	0.00989186	6.65954	cds
	Solyc03g005100.3	SL3.0ch03	71127	71327	201	+	1.18313	0.00267772	0.00759182	7.04134	cds		Solyc02g069290.3	SL3.0ch02	39794794	39795314	521	-	1.25091	0.000143589	0.000643751	10.6012	cds
	Solyc03g005110.3	SL3.0ch03	75689	75864	176	+	1.01106	0.00115684	0.00372207	8.06968	cds		Solyc02g069290.3	SL3.0ch02	39796014	39796239	226	-	1.18645	0.00219693	0.00652083	7.26073	utr5
	Solyc03g005170.3	SL3.0ch03	102320	103045	726	+	2.2731	7.13189e-19	1.50078e-17	55.8871	cds		Solyc02g069390.2	SL3.0ch02	39869118	39869468	351	-	1.19385	0.000384456	0.00149911	9.38168	utr5
	Solyc03g005390.3	SL3.0ch03	225080	229705	4626	+	1.16525	0.000416337	0.00152233	9.3595	cds		Solyc02g069410.3	SL3.0ch02	39876975	39877175	201	-	1.11451	0.00174747	0.00539107	7.53521	cds
	Solyc03g005390.3	SL3.0ch03	234906	235131	226	+	1.80194	0.00229119	0.00666411	7.22937	utr3		Solyc02g069450.3	SL3.0ch02	39905620	39905745	126	-	1.54532	0.000747027	0.0026431	8.56355	utr3
	Solyc03g005480.3	SL3.0ch03	376783	377911	1129	+	3.2387	3.00081e-14	4.3433e-13	41.0663	utr3		Solyc02g069450.3	SL3.0ch02	39906391	39906558	168	-	1.43292	9.65173e-06	5.81919e-05	14.0688	cds
	Solyc03g005570.3	SL3.0ch03	419010	420791	1782	+	3.41379	3.59219e-60	4.85744e-58	190.392	utr5		Solyc02g069510.1	SL3.0ch02	39952962	39953287	326	-	2.70902	8.89798e-06	5.40847e-05	14.1744	cds
	Solyc03g005750.3	SL3.0ch03	525186	525386	201	+	1.47003	5.84251e-05	0.000261409	11.9014	utr5		Solyc02g069590.2	SL3.0ch02	40006348	40006548	201	-	2.26302	6.59655e-07	5.24088e-06	17.5418	utr3
	Solyc03g005780.3	SL3.0ch03	543913	544138	226	+	2.33741	1.26938e-35	7.09957e-34	110.118	utr3		Solyc02g069640.3	SL3.0ch02	40041315	40041540	226	-	1.37161	0.00173058	0.00535052	7.54611	utr3
	Solyc03g006490.3	SL3.0ch03	1074836	1076053	1218	+	1.99779	4.46402e-07	2.93925e-06	18.3761	cds		Solyc02g069650.2	SL3.0ch02	40054460	40055874	1415	-	1.22493	0.00189128	0.00574994	7.44224	cds
	Solyc03g006520.3	SL3.0ch03	1101749	1102224	476	+	1.18989	5.26029e-07	3.43259e-06	18.1523	utr3		Solyc02g069690.1	SL3.0ch02	40091523	40091698	176	-	1.68649	0.00531605	0.0134951	6.21142	cds
	Solyc03g006550.3	SL3.0ch03	1126280	1126857	578	+	1.38827	0.00164868	0.00504553	7.63078	cds		Solyc02g069750.2	SL3.0ch02	40136280	40136831	552	-	1.79657	4.23374e-06	2.79851e-05	15.125	cds
	Solyc03g006580.3	SL3.0ch03	1153671	1158070	4400	+	1.35661	6.3677e-10	5.98416e-09	27.3162	utr5		Solyc02g069800.1	SL3.0ch02	40193295	40193670	376	-	1.86965	1.64988e-09	2.18199e-08	25.4498	cds
	Solyc03g006800.1	SL3.0ch03	1316613	1316663	51	+	1.82192	0.00948347	0.0215391	5.5369	cds		Solyc02g069940.3	SL3.0ch02	40285772	40285947	176	-	1.03705	8.53685e-05	0.000406757	11.2635	cds
	Solyc03g006880.3	SL3.0ch03	1410019	1410494	476	+	3.44128	6.49419e-64	1.0198e-61	202.609	utr3		Solyc02g069940.3	SL3.0ch02	40286247	40286697	451	-	1.10854	6.64871e-05	0.000325472	11.5852	cds
	Solyc03g007040.3	SL3.0ch03	1583708	1584292	585	+	2.36715	1.31429e-05	6.7376e-05	13.8574	utr3		Solyc02g070215.1	SL3.0ch02	40544801	40545351	551	-	1.77023	0.00555792	0.0139952	6.15893	cds
	Solyc03g007120.3	SL3.0ch03	1713692	1714142	451	+	1.81428	9.36758e-13	1.17428e-11	36.3094	cds		Solyc02g070220.3	SL3.0ch02	40547621	40550955	3335	-	1.11486	0.000122564	0.000560475	10.8011	cds
	Solyc03g007130.3	SL3.0ch03	1722551	1723094	544	+	1.20831	0.00307259	0.00852109	6.87475	cds		Solyc02g070240.3	SL3.0ch02	40557873	40558098	226	-	1.08505	0.00160987	0.00503355	7.63421	utr3
	Solyc03g007230.3	SL3.0ch03	1792416	1792741	326	+	1.18423	3.47183e-05	0.000162979	12.583	utr5		Solyc02g070250.3	SL3.0ch02	40573910	40574285	376	-	1.61238	0.00025291	0.00104812	9.89798	utr3
	Solyc03g007330.3	SL3.0ch03	1892933	1894331	1399	+	1.12169	5.11223e-05	0.00023186	12.0745	cds		Solyc02g070390.3	SL3.0ch02	40691356	40691834	479	-	1.10979	9.81717e-08	9.28814e-07	20.0381	cds
	Solyc03g007410.3	SL3.0ch03	1952868	1953755	888	+	1.62077	0.00293868	0.00820739	6.92886	cds		Solyc02g070390.3	SL3.0ch02	40691959	40692988	1030	-	1.14344	8.80599e-07	6.81937e-06	17.1619	cds
	Solyc03g007440.3	SL3.0ch03	1991275	1991325	51	+	1.03493	0.00121319	0.0038786	8.01025	cds		Solyc02g070420.2	SL3.0ch02	40709328	40711679	2352	-	3.64819	7.35818e-16	2.52936e-14	45.1682	utr3
	Solyc03g007490.3	SL3.0ch03	2070903	2072416	1514	+	3.18485	6.69761e-22	1.77517e-20	65.6106	utr3		Solyc02g070705.1	SL3.0ch02	40931719	40932316	598	-	1.3771	0.0032228	0.00897413	6.80001	cds
	Solyc03g007550.3	SL3.0ch03	2119371	2119721	351	+	1.29146	0.00725596	0.017278	5.85492	cds		Solyc02g070770.3	SL3.0ch02	40950489	40950814	326	-	1.06057	0.00288366	0.0081893	6.93204	utr3
	Solyc03g007600.3	SL3.0ch03	2144157	2146063	1907	+	1.43004	5.19197e-25	1.67381e-23	75.6612	cds		Solyc02g070790.3	SL3.0ch02	40967563	40968013	451	-	1.29349	0.000648985	0.00234507	8.73615	utr5
	Solyc03g007670.3	SL3.0ch03	2204176	2204471	296	+	1.0721	3.97256e-08	2.97667e-07	21.6798	cds		Solyc02g070800.2	SL3.0ch02	40972315	40972465	151	-	1.15269	6.38279e-05	0.000313708	11.6383	utr3
	Solyc03g007680.3	SL3.0ch03	2210520	2210845	326	+	2.10621	5.80741e-05	0.000259998	11.9092	utr3		Solyc02g071040.3	SL3.0ch02	41102662	41103751	1090	-	1.0249	0.00517866	0.0131991	6.24342	cds
	Solyc03g007740.3	SL3.0ch03	2273738	2273813	76	+	1.18743	0.00215451	0.00631561	7.30686	utr3		Solyc02g071040.3	SL3.0ch02	41103776	41104948	1173	-	1.91062	2.25521e-06	1.5828e-05	15.9472	utr5
	Solyc03g007770.3	SL3.0ch03	2320457	2320732	276	+	1.20776	0.000812942	0.00273238	8.51562	utr3		Solyc02g071110.3	SL3.0ch02	41159433	41160008	576	-	1.56218	1.68887e-05	9.58612e-05	13.3487	utr3
	Solyc03g007860.1	SL3.0ch03	2393185	2393460	276	+	1.29628	2.19121e-10	2.16658e-09	28.7819	cds		Solyc02g071110.3	SL3.0ch02	41160408	41160483	76	-	3.19874	0.00080429	0.00281334	8.4735	cds
	Solyc03g007860.1	SL3.0ch03	2393485	2393685	201	+	2.39699	4.02063e-17	7.43256e-16	50.257	cds		Solyc02g071110.3	SL3.0ch02	41160533	41160583	51	-	1.84639	0.00713788	0.0170548	5.87368	cds
	Solyc03g007990.2	SL3.0ch03	2470609	2470959	351	+	1.65732	6.674e-33	3.19564e-31	101.304	utr3		Solyc02g071130.3	SL3.0ch02	41179435	41180337	903	-	2.36735	7.50525e-06	4.64087e-05	14.3952	utr5
	Solyc03g025280.3	SL3.0ch03	2756919	2756994	76	+	1.17566	5.70887e-07	3.70544e-06	18.0419	cds		Solyc02g071140.3	SL3.0ch02	41196556	41202838	6283	-	1.63936	0.000161816	0.000713895	10.452	utr3
	Solyc03g025280.3	SL3.0ch03	2757548	2757598	51	+	1.11087	2.05512e-08	1.60497e-07	22.571	cds		Solyc02g071180.3	SL3.0ch02	41238610	41238804	195	-	1.90325	3.42197e-09	4.29072e-08	24.4742	utr5
	Solyc03g025420.3	SL3.0ch03	2866573	2866923	351	+	4.29996	3.91505e-33	1.89323e-31	102.059	utr5		Solyc02g071250.3	SL3.0ch02	41293086	41293461	376	-	3.52599	1.41947e-09	1.89775e-08	25.6511	utr3
	Solyc03g025420.3	SL3.0ch03	2868890	2870389	1500	+	2.1357	1.23124e-26	4.34325e-25	80.9294	cds		Solyc02g072030.1	SL3.0ch02	41898793	41898918	126	-	1.0608	0.000594853	0.00217466	8.84499	cds
	Solyc03g025430.1	SL3.0ch03	2875679	2875929	251	+	2.65067	1.60321e-06	9.71907e-06	16.6507	cds		Solyc02g072090.2	SL3.0ch02	41940932	41941082	151	-	2.08729	0.00394387	0.0105971	6.56019	utr5
	Solyc03g025480.3	SL3.0ch03	2910582	2910807	226	+	1.3404	1.1555e-05	5.9819e-05	14.029	cds		Solyc02g072100.3	SL3.0ch02	41952093	41957516	5424	-	1.75943	0.000225997	0.000952836	10.0355	utr5
	Solyc03g025520.3	SL3.0ch03	2934607	2934751	145	+	1.17342	7.55314e-10	7.04831e-09	27.0801	cds		Solyc02g072150.3	SL3.0ch02	42002224	42002524	301	-	1.38854	0.000127142	0.000577711	10.7574	cds
	Solyc03g025560.3	SL3.0ch03	2987151	2987426	276	+	1.2381	0.00275216	0.00777119	7.00765	cds		Solyc02g072190.3	SL3.0ch02	42074022	42074122	101	-	1.90127	0.00866507	0.019972	5.64587	utr3
	Solyc03g025600.3	SL3.0ch03	3028838	3028984	147	+	1.2057	0.00511011	0.0130332	6.26167	cds		Solyc02g072190.3	SL3.0ch02	42074147	42074197	51	-	2.08744	0.0065812	0.0159716	5.96835	utr3
	Solyc03g025630.3	SL3.0ch03	3061091	3061141	51	+	1.07531	7.7795e-06	4.16771e-05	14.5504	cds		Solyc02g072410.1	SL3.0ch02	42192352	42193781	1430	-	1.38103	0.00687096	0.0165205	5.9196	cds
	Solyc03g025630.3	SL3.0ch03	3061241	3061391	151	+	1.14541	0.00013944	0.000577208	10.7586	utr3		Solyc02g076660.3	SL3.0ch02	42368410	42368460	51	-	1.5039	0.00534442	0.013543	6.2063	cds
	Solyc03g025740.3	SL3.0ch03	3170396	3170721	326	+	1.84447	0.000418647	0.00152963	9.3526	utr5		Solyc02g076660.3	SL3.0ch02	42369639	42370110	472	-	1.31229	0.000439099	0.0016801	9.21724	cds
	Solyc03g025800.3	SL3.0ch03	3226287	3227245	959	+	3.27117	5.95496e-118	4.57717e-115	379.827	utr3		Solyc02g076660.3	SL3.0ch02	42373943	42374018	76	-	4.317	0.000195153	0.000838542	10.2198	utr5
	Solyc03g025850.3	SL3.0ch03	3273335	3275500	2166	+	2.6236	2.75822e-97	1.08868e-94	312.139	utr5		Solyc02g076690.3	SL3.0ch02	42400859	42401084	226	-	3.92186	5.02697e-14	1.32421e-12	39.458	utr3
	Solyc03g025855.1	SL3.0ch03	3275716	3276210	495	+	4.26183	6.06138e-07	3.92378e-06	17.9593	cds		Solyc02g076690.3	SL3.0ch02	42403122	42403372	251	-	1.06598	2.7175e-05	0.000147138	12.7305	cds
	Solyc03g026020.3	SL3.0ch03	3456085	3456285	201	+	1.28498	0.00436336	0.0114157	6.45283	utr5		Solyc02g076750.2	SL3.0ch02	42426400	42426550	151	-	1.0691	0.00119965	0.00393679	7.98876	cds
	Solyc03g026200.3	SL3.0ch03	3633525	3633600	76	+	2.18143	8.66888e-05	0.000375557	11.3787	utr3		Solyc02g077320.3	SL3.0ch02	42853023	42853198	176	-	1.84229	0.00410288	0.0109383	6.51447	utr3
	Solyc03g026220.3	SL3.0ch03	3656092	3656267	176	+	1.07352	0.00143987	0.00449507	7.79744	utr5		Solyc02g077410.3	SL3.0ch02	42921754	42921804	51	-	1.10511	2.89153e-08	3.04472e-07	21.6472	cds
	Solyc03g026220.3	SL3.0ch03	3656367	3656749	383	+	1.19846	3.10815e-15	4.93921e-14	44.2027	cds		Solyc02g077610.3	SL3.0ch02	43061240	43061290	51	-	1.17619	1.20163e-06	9.00458e-06	16.7609	utr3
	Solyc03g031830.1	SL3.0ch03	4332950	4333300	351	+	1.26381	0.00360313	0.00975894	6.67906	cds		Solyc02g077610.3	SL3.0ch02	43061315	43061665	351	-	1.20406	1.47001e-07	1.33131e-06	19.5187	utr3
	Solyc03g031840.3	SL3.0ch03	4339212	4339362	151	+	1.13277	0.00477373	0.0123107	6.34394	utr3		Solyc02g077610.3	SL3.0ch02	43063290	43066805	3516	-	1.92988	1.99357e-15	6.46421e-14	43.8145	utr3
	Solyc03g031860.3	SL3.0ch03	4355613	4355813	201	+	1.63558	0.000225573	0.000882707	10.1458	utr3		Solyc02g077610.3	SL3.0ch02	43067151	43067401	251	-	2.39281	6.22812e-12	1.22794e-10	32.923	utr5
	Solyc03g031870.2	SL3.0ch03	4363217	4363392	176	+	2.876	0.0012772	0.00405836	7.94489	cds		Solyc02g077610.3	SL3.0ch02	43067426	43067726	301	-	2.32912	7.18976e-06	4.46833e-05	14.4499	utr5
	Solyc03g032040.3	SL3.0ch03	4583078	4583303	226	+	1.2309	0.000279119	0.0010668	9.87249	cds		Solyc02g077630.3	SL3.0ch02	43076159	43076534	376	-	2.83301	1.1982e-11	2.24131e-10	32.0549	utr3
	Solyc03g033245.1	SL3.0ch03	4840752	4842283	1532	+	5.10426	7.45814e-19	1.56492e-17	55.8267	cds		Solyc02g077740.3	SL3.0ch02	43181371	43181631	261	-	1.8319	8.06398e-07	6.31316e-06	17.2732	utr5
	Solyc03g033330.3	SL3.0ch03	4938969	4939157	189	+	1.69457	0.00267097	0.00757414	7.0447	utr3		Solyc02g077780.3	SL3.0ch02	43200345	43201769	1425	-	2.10746	0.00163217	0.00508753	7.61882	cds
	Solyc03g033550.3	SL3.0ch03	5128662	5129671	1010	+	1.66802	7.16995e-05	0.000315677	11.6293	utr3		Solyc02g077850.3	SL3.0ch02	43262086	43262336	251	-	1.1727	0.00473247	0.0122845	6.34702	utr3
	Solyc03g033590.1	SL3.0ch03	5178558	5178708	151	+	1.72686	0.000278453	0.00106537	9.87443	cds		Solyc02g078030.2	SL3.0ch02	43411058	43411283	226	-	1.08354	0.00417108	0.0110787	6.49606	cds
	Solyc03g033790.3	SL3.0ch03	5433780	5440965	7186	+	2.67545	0.000692941	0.00238504	8.71177	cds		Solyc02g078030.2	SL3.0ch02	43411308	43411358	51	-	1.25129	0.00421965	0.011187	6.48204	cds
	Solyc03g033980.3	SL3.0ch03	5709443	5709643	201	+	1.44545	0.000891803	0.00296915	8.39574	utr5		Solyc02g078040.3	SL3.0ch02	43420457	43425390	4934	-	1.55652	0.00103999	0.00349168	8.16186	utr3
	Solyc03g033990.1	SL3.0ch03	5721402	5721752	351	+	1.23586	0.00338316	0.00924544	6.75704	cds		Solyc02g078140.3	SL3.0ch02	43487975	43488075	101	-	1.16508	0.00334624	0.00926821	6.75349	utr5
	Solyc03g034150.2	SL3.0ch03	5878781	5878856	76	+	2.0554	0.00376929	0.0101189	6.62681	cds		Solyc02g078285.1	SL3.0ch02	43593385	43602912	9528	-	2.92966	1.83075e-24	1.82575e-22	72.2139	cds
	Solyc03g034170.3	SL3.0ch03	5906723	5906859	137	+	1.32727	0.00277308	0.00781362	6.99979	utr3		Solyc02g078400.3	SL3.0ch02	43659711	43659911	201	-	1.63897	1.70678e-05	9.68092e-05	13.3345	utr3
	Solyc03g034206.1	SL3.0ch03	5947435	5951747	4313	+	1.83647	7.04317e-06	3.80534e-05	14.6816	cds		Solyc02g078400.3	SL3.0ch02	43667001	43667051	51	-	1.28052	0.00262289	0.00756269	7.04689	utr5
	Solyc03g034430.1	SL3.0ch03	6429713	6430113	401	+	2.21643	1.48587e-35	8.25079e-34	109.901	cds		Solyc02g078540.3	SL3.0ch02	43771172	43774175	3004	-	1.83665	2.26226e-16	8.23876e-15	46.7865	cds
	Solyc03g034440.2	SL3.0ch03	6434658	6435123	466	+	2.0166	1.11368e-44	8.93637e-43	139.683	cds		Solyc02g078550.3	SL3.0ch02	43785799	43786249	451	-	2.49155	1.95056e-11	3.54053e-10	31.3953	utr5
	Solyc03g034450.3	SL3.0ch03	6441662	6442022	361	+	1.56591	2.56474e-09	2.24419e-08	25.4092	cds		Solyc02g078600.3	SL3.0ch02	43825021	43825338	318	-	2.80695	9.22379e-16	3.1392e-14	44.8566	utr5
	Solyc03g043600.2	SL3.0ch03	7120012	7120335	324	+	2.48283	5.15841e-05	0.000233882	12.0619	utr3		Solyc02g078640.3	SL3.0ch02	43857850	43858895	1046	-	1.11494	0.00123285	0.00403031	7.95489	cds
	Solyc03g043640.3	SL3.0ch03	7135952	7138256	2305	+	2.34818	4.52877e-16	7.73546e-15	46.8774	utr5		Solyc02g078640.3	SL3.0ch02	43858995	43861012	2018	-	1.12361	0.0010416	0.00349502	8.16048	cds
	Solyc03g043760.3	SL3.0ch03	7333379	7333429	51	+	1.18957	1.16972e-10	1.19794e-09	29.6368	cds		Solyc02g078760.1	SL3.0ch02	43970609	43971371	763	-	1.86548	6.34681e-12	1.24991e-10	32.8975	cds
	Solyc03g043760.3	SL3.0ch03	7334267	7334392	126	+	1.09912	6.05237e-15	9.37315e-14	43.2785	utr3		Solyc02g078860.3	SL3.0ch02	44066683	44066783	101	-	1.02468	0.00785337	0.0184331	5.76156	utr3
	Solyc03g043760.3	SL3.0ch03	7334542	7334642	101	+	1.25379	0.00204484	0.00605861	7.3668	utr3		Solyc02g078880.3	SL3.0ch02	44075367	44076037	671	-	1.75207	8.15687e-12	1.57031e-10	32.5682	utr3
	Solyc03g044050.2	SL3.0ch03	7885649	7885786	138	+	1.90908	0.0061669	0.0151644	6.04317	utr3		Solyc02g078970.3	SL3.0ch02	44134702	44135277	576	-	1.28271	4.77678e-11	8.04084e-10	30.2119	cds
	Solyc03g044140.3	SL3.0ch03	8219525	8219710	186	+	1.03099	0.000952149	0.00314099	8.31456	cds		Solyc02g079020.3	SL3.0ch02	44194874	44195401	528	-	1.18192	0.00522179	0.0132944	6.23304	cds
	Solyc03g044200.3	SL3.0ch03	8469669	8470302	634	+	1.3405	0.000204851	0.000812284	10.2657	cds		Solyc02g079210.3	SL3.0ch02	44372828	44372928	101	-	1.00187	0.00842672	0.0195472	5.67689	utr3
	Solyc03g044380.3	SL3.0ch03	8976781	8977181	401	+	1.17936	0.00157177	0.0048529	7.68694	cds		Solyc02g079210.3	SL3.0ch02	44372978	44373078	101	-	1.02111	0.00719246	0.0171613	5.8647	utr3
	Solyc03g044600.2	SL3.0ch03	10198534	10199747	1214	+	2.37766	2.66961e-16	4.63578e-15	47.6161	utr3		Solyc02g079260.2	SL3.0ch02	44426130	44426380	251	-	2.7735	0.000293724	0.00119107	9.71352	utr5
	Solyc03g044620.3	SL3.0ch03	10224907	10225582	676	+	2.59076	1.78104e-09	1.5832e-08	25.9126	cds		Solyc02g079300.3	SL3.0ch02	44464918	44465612	695	-	1.89616	0.00329269	0.0091479	6.77234	cds
	Solyc03g044710.3	SL3.0ch03	10405647	10407697	2051	+	3.47605	0.000346389	0.00129114	9.59714	cds		Solyc02g079390.3	SL3.0ch02	44527140	44527365	226	-	1.37054	0.00784401	0.0184187	5.76269	utr5
	Solyc03g044740.3	SL3.0ch03	10469871	10471886	2016	+	3.33726	1.96509e-45	1.63058e-43	142.138	cds		Solyc02g079400.3	SL3.0ch02	44531837	44531962	126	-	1.25004	0.000216421	0.000917516	10.09	cds
	Solyc03g044880.3	SL3.0ch03	10790969	10791344	376	+	1.88027	3.12048e-14	4.50756e-13	41.0127	utr3		Solyc02g079415.1	SL3.0ch02	44539037	44539644	608	-	1.81157	6.14784e-12	1.21351e-10	32.9401	utr3
	Solyc03g044910.1	SL3.0ch03	10920938	10920988	51	+	1.18697	0.00140195	0.0043929	7.83061	cds		Solyc02g079850.3	SL3.0ch02	44814139	44814439	301	-	1.28132	0.000307156	0.00123648	9.65954	cds
	Solyc03g044910.1	SL3.0ch03	10921088	10921138	51	+	1.04627	0.00618153	0.0151901	6.04072	cds		Solyc02g079880.3	SL3.0ch02	44830767	44830942	176	-	1.94574	0.00624521	0.0153505	6.02557	utr3
	Solyc03g045050.3	SL3.0ch03	11429352	11431036	1685	+	2.01321	1.22615e-07	8.76064e-07	20.1225	cds		Solyc02g079920.3	SL3.0ch02	44869129	44869476	348	-	1.70662	1.77711e-05	0.000100239	13.2843	utr5
	Solyc03g045050.3	SL3.0ch03	11431086	11431211	126	+	1.0658	1.53608e-05	7.7542e-05	13.6547	cds		Solyc02g079950.3	SL3.0ch02	44885062	44885237	176	-	1.67007	3.09856e-08	3.24478e-07	21.5554	utr3
	Solyc03g045127.1	SL3.0ch03	11608260	11609572	1313	+	2.32879	4.46107e-21	1.10987e-19	62.9662	cds		Solyc02g079980.3	SL3.0ch02	44902523	44903681	1159	-	1.77328	4.69835e-09	5.74418e-08	24.0533	cds
	Solyc03g071560.3	SL3.0ch03	20329380	20329430	51	+	1.12251	4.57306e-05	0.000209686	12.2195	cds		Solyc02g080200.3	SL3.0ch02	45034835	45035010	176	-	4.03664	6.75953e-05	0.000330143	11.5646	cds
	Solyc03g071750.3	SL3.0ch03	20717240	20717615	376	+	1.82609	4.59751e-06	2.56757e-05	15.2492	utr5		Solyc02g080210.3	SL3.0ch02	45043843	45044018	176	-	4.01038	7.36643e-05	0.000356134	11.4553	cds
	Solyc03g051790.3	SL3.0ch03	22840348	22841591	1244	+	1.14587	0.00122908	0.00391909	7.99526	utr5		Solyc02g080210.3	SL3.0ch02	45052704	45053104	401	-	2.84782	3.02736e-11	5.30964e-10	30.8107	utr5
	Solyc03g051790.3	SL3.0ch03	22843401	22844303	903	+	2.3688	1.10185e-07	7.89566e-07	20.2724	cds		Solyc02g080380.3	SL3.0ch02	45170533	45170783	251	-	1.15802	0.00587543	0.0146527	6.09269	utr3
	Solyc03g051790.3	SL3.0ch03	22845981	22846106	126	+	1.16695	0.000332998	0.00124823	9.6459	cds		Solyc02g080410.3	SL3.0ch02	45192130	45192430	301	-	2.08947	0.00305418	0.00858404	6.86413	utr3
	Solyc03g051790.3	SL3.0ch03	22846452	22846527	76	+	1.99681	0.000123883	0.000518095	10.9145	utr3		Solyc02g080430.3	SL3.0ch02	45206159	45206309	151	-	1.07163	0.00899481	0.0205827	5.60242	utr3
	Solyc03g053100.3	SL3.0ch03	24215320	24215559	240	+	1.01968	0.00162328	0.00497958	7.64976	cds		Solyc02g080430.3	SL3.0ch02	45206334	45206384	51	-	1.16548	0.00422418	0.0111955	6.48094	utr3
	Solyc03g053100.3	SL3.0ch03	24222255	24222430	176	+	1.02065	0.000161049	0.000656607	10.5727	cds		Solyc02g080490.3	SL3.0ch02	45249270	45250181	912	-	1.53258	0.00279115	0.00798208	6.96902	utr3
	Solyc03g058160.3	SL3.0ch03	25297703	25297953	251	+	1.06718	0.0030069	0.00835796	6.90263	cds		Solyc02g080510.1	SL3.0ch02	45272133	45272183	51	-	1.16548	0.00402819	0.0107781	6.53576	cds
	Solyc03g058350.3	SL3.0ch03	26175939	26176339	401	+	1.33294	6.64364e-16	1.11778e-14	46.3464	cds		Solyc02g080520.3	SL3.0ch02	45287634	45287884	251	-	1.01835	0.00465193	0.0121139	6.36719	cds
	Solyc03g058350.3	SL3.0ch03	26176439	26178669	2231	+	2.16535	3.16512e-62	4.71668e-60	197.078	cds		Solyc02g080530.3	SL3.0ch02	45294815	45294915	101	-	1.82099	0.000974861	0.00331453	8.23698	utr3
	Solyc03g058350.3	SL3.0ch03	26186554	26186804	251	+	1.30971	1.98266e-06	1.18279e-05	16.3674	utr3		Solyc02g080810.3	SL3.0ch02	45493186	45493236	51	-	1.60625	0.00765757	0.0180774	5.78967	utr3
	Solyc03g058370.2	SL3.0ch03	26266936	26267178	243	+	1.27765	0.0093624	0.0213272	5.55116	cds		Solyc02g080990.2	SL3.0ch02	45610395	45610806	412	-	1.07302	0.00528498	0.0134301	6.21839	cds
	Solyc03g059270.3	SL3.0ch03	30465647	30466489	843	+	1.09564	0.00146444	0.00456687	7.77458	cds		Solyc02g080990.2	SL3.0ch02	45619097	45619397	301	-	1.022	0.00893666	0.0204824	5.60947	utr5
	Solyc03g059270.3	SL3.0ch03	30466514	30466589	76	+	1.21065	0.00044128	0.0016019	9.286	cds		Solyc02g081010.2	SL3.0ch02	45628855	45630105	1251	-	2.0515	1.06494e-13	2.68236e-12	38.4396	cds
	Solyc03g059270.3	SL3.0ch03	30466639	30466689	51	+	1.04774	0.00164255	0.00502889	7.63555	cds		Solyc02g081010.2	SL3.0ch02	45630130	45630330	201	-	1.07897	0.00136537	0.00438007	7.83483	cds
	Solyc03g062700.3	SL3.0ch03	34191842	34192042	201	+	1.03047	1.39411e-08	1.10891e-07	23.1044	utr3		Solyc02g081030.3	SL3.0ch02	45645381	45645456	76	-	1.07088	0.0010606	0.00354905	8.13835	cds
	Solyc03g062700.3	SL3.0ch03	34193681	34194031	351	+	1.17307	0.000621717	0.00216714	8.84999	utr3		Solyc02g081150.1	SL3.0ch02	45767094	45768069	976	-	2.21845	5.78725e-21	3.8034e-19	61.1893	cds
	Solyc03g062900.3	SL3.0ch03	34653015	34653966	952	+	1.69156	0.0048675	0.0125062	6.32122	cds		Solyc02g081170.3	SL3.0ch02	45788126	45788576	451	-	1.72615	7.43212e-10	1.04068e-08	26.5179	utr3
	Solyc03g063030.3	SL3.0ch03	35256445	35256788	344	+	1.46163	0.00122467	0.00390932	7.99887	utr5		Solyc02g081200.1	SL3.0ch02	45811854	45811966	113	-	1.1557	0.00466744	0.012147	6.36326	cds
	Solyc03g063340.3	SL3.0ch03	36584712	36591734	7023	+	1.24872	1.50557e-05	7.61332e-05	13.6811	cds		Solyc02g081380.3	SL3.0ch02	45924198	45924473	276	-	1.40847	0.00157963	0.00495075	7.65814	utr3
	Solyc03g064010.3	SL3.0ch03	39440511	39440811	301	+	1.3685	0.000281416	0.00107333	9.86369	cds		Solyc02g081390.3	SL3.0ch02	45929668	45930503	836	-	1.56719	0.000175618	0.000765535	10.3512	cds
	Solyc03g065340.3	SL3.0ch03	43663451	43664703	1253	+	1.0294	0.000330367	0.00123909	9.6565	cds		Solyc02g081420.3	SL3.0ch02	45950812	45951087	276	-	1.90511	0.00555276	0.0139854	6.15994	utr3
	Solyc03g013250.3	SL3.0ch03	47796365	47796779	415	+	2.30968	2.98168e-06	1.72864e-05	15.82	utr3		Solyc02g081520.3	SL3.0ch02	45999159	46004016	4858	-	1.60186	0.000242412	0.00101219	9.9483	cds
	Solyc03g013030.3	SL3.0ch03	49246219	49246754	536	+	1.34804	0.00202524	0.00600906	7.37865	utr5		Solyc02g081680.3	SL3.0ch02	46100233	46100408	176	-	1.04935	0.00195409	0.00590635	7.40352	utr3
	Solyc03g078015.1	SL3.0ch03	50364065	50364115	51	+	5.24328	3.44351e-05	0.000161701	12.5944	cds		Solyc02g081680.3	SL3.0ch02	46100458	46101003	546	-	1.14405	4.13422e-05	0.000214697	12.1854	cds
	Solyc03g078160.3	SL3.0ch03	51572022	51572222	201	+	1.70839	0.00167572	0.00511971	7.60972	utr5		Solyc02g081680.3	SL3.0ch02	46105055	46105351	297	-	1.28304	5.04498e-05	0.000255421	11.9348	utr5
	Solyc03g078580.3	SL3.0ch03	52610535	52610810	276	+	1.47083	0.00104881	0.00341665	8.1932	utr5		Solyc02g081880.3	SL3.0ch02	46214134	46214574	441	-	1.17762	0.000616963	0.00224687	8.79787	utr3
	Solyc03g078720.3	SL3.0ch03	52854601	52854651	51	+	2.16772	0.00525654	0.0133437	6.22769	cds		Solyc02g081920.3	SL3.0ch02	46239368	46239693	326	-	1.41267	5.33249e-08	5.37416e-07	20.8275	utr3
	Solyc03g079950.3	SL3.0ch03	53290180	53294978	4799	+	2.74372	1.20669e-30	5.22923e-29	93.9493	utr5		Solyc02g082020.3	SL3.0ch02	46309729	46311352	1624	-	1.55257	3.81211e-13	8.98202e-12	36.6961	utr3
	Solyc03g079950.3	SL3.0ch03	53296262	53297566	1305	+	2.81608	2.69855e-32	1.2511e-30	99.3346	cds		Solyc02g082060.2	SL3.0ch02	46351863	46351913	51	-	1.02806	0.00351403	0.00963955	6.69682	cds
	Solyc03g080100.3	SL3.0ch03	53436540	53436890	351	+	1.24734	0.00122979	0.00392051	7.99474	cds		Solyc02g082110.3	SL3.0ch02	46380640	46383585	2946	-	1.02671	0.0045471	0.0118933	6.3937	utr3
	Solyc03g080180.3	SL3.0ch03	53498520	53498770	251	+	1.17394	6.16977e-08	4.5415e-07	21.0703	utr3		Solyc02g082110.3	SL3.0ch02	46384910	46390372	5463	-	1.13929	0.000841885	0.00292497	8.41736	cds
	Solyc03g081335.1	SL3.0ch03	53684926	53686691	1766	+	4.59004	7.32853e-09	6.02623e-08	23.9842	cds		Solyc02g082130.2	SL3.0ch02	46407954	46408854	901	-	1.38164	2.8628e-14	7.78939e-13	40.2236	cds
	Solyc03g082560.3	SL3.0ch03	53926974	53927024	51	+	1.22745	0.00476015	0.0122878	6.34663	utr3		Solyc02g082340.3	SL3.0ch02	46588022	46588247	226	-	1.16379	0.000135643	0.000612448	10.6731	utr3
	Solyc03g082610.1	SL3.0ch03	53960807	53961082	276	+	1.21545	0.000450663	0.00163353	9.25779	cds		Solyc02g082460.3	SL3.0ch02	46708491	46709363	873	-	1.09862	0.000199352	0.000854658	10.1924	cds
	Solyc03g082640.2	SL3.0ch03	53982353	53982478	126	+	3.30967	4.4602e-05	0.000205284	12.2501	cds		Solyc02g082540.3	SL3.0ch02	46761199	46765813	4615	-	1.92706	1.05719e-12	2.33386e-11	35.3185	cds
	Solyc03g082860.3	SL3.0ch03	54173524	54174611	1088	+	2.27645	0.00019623	0.000781071	10.3223	cds		Solyc02g082760.3	SL3.0ch02	46957912	46958137	226	-	1.139	1.89791e-08	2.05652e-07	22.2133	utr3
	Solyc03g082870.3	SL3.0ch03	54208608	54208948	341	+	2.19349	7.88689e-09	6.45628e-08	23.8847	utr3		Solyc02g082800.3	SL3.0ch02	47008527	47008802	276	-	1.2268	0.00593812	0.0147768	6.08052	utr5
	Solyc03g082890.3	SL3.0ch03	54212436	54212749	314	+	1.16521	0.00995919	0.0223807	5.4816	cds		Solyc02g082840.3	SL3.0ch02	47046482	47046959	478	-	1.03145	8.91632e-05	0.000422608	11.2084	cds
	Solyc03g082940.3	SL3.0ch03	54238339	54238464	126	+	1.54479	0.00922915	0.0210696	5.56869	utr3		Solyc02g083110.1	SL3.0ch02	47186168	47186518	351	-	1.37152	2.13469e-08	2.29282e-07	22.0564	cds
	Solyc03g082980.3	SL3.0ch03	54255405	54255605	201	+	1.30657	1.69696e-08	1.33959e-07	22.8317	utr5		Solyc02g083350.3	SL3.0ch02	47346138	47346363	226	-	1.01092	0.000440552	0.00168528	9.2128	cds
	Solyc03g082980.3	SL3.0ch03	54256005	54256105	101	+	1.17696	5.35858e-06	2.96315e-05	15.0425	cds		Solyc02g083420.3	SL3.0ch02	47391136	47391374	239	-	2.16905	6.71015e-12	1.31392e-10	32.8254	utr5
	Solyc03g083140.3	SL3.0ch03	54405392	54407665	2274	+	1.03458	0.00367895	0.00992378	6.65489	utr3		Solyc02g083470.3	SL3.0ch02	47418375	47418959	585	-	2.50779	6.82948e-27	8.80798e-25	79.9094	utr3
	Solyc03g083240.3	SL3.0ch03	54514524	54515045	522	+	1.26001	1.53122e-12	1.87443e-11	35.6348	cds		Solyc02g083470.3	SL3.0ch02	47419284	47419609	326	-	1.19518	6.6584e-07	5.28513e-06	17.5296	cds
	Solyc03g083240.3	SL3.0ch03	54515795	54516495	701	+	2.34091	2.71195e-17	5.08412e-16	50.8049	cds		Solyc02g083470.3	SL3.0ch02	47422273	47422623	351	-	1.4618	4.10583e-08	4.22733e-07	21.1737	cds
	Solyc03g083250.3	SL3.0ch03	54527340	54527872	533	+	1.18327	4.29735e-06	2.41565e-05	15.3372	cds		Solyc02g083510.3	SL3.0ch02	47433568	47433843	276	-	1.23306	0.000364993	0.00143529	9.44445	utr3
	Solyc03g083400.3	SL3.0ch03	54703514	54703564	51	+	1.16634	5.51645e-05	0.000248572	11.974	utr3		Solyc02g083570.3	SL3.0ch02	47485386	47485955	570	-	1.76746	0.0029332	0.00831074	6.91081	utr3
	Solyc03g083440.3	SL3.0ch03	54774513	54774938	426	+	1.84736	3.81108e-05	0.000177988	12.4559	utr3		Solyc02g083650.3	SL3.0ch02	47529761	47530086	326	-	1.2791	0.00582277	0.0145509	6.10275	utr3
	Solyc03g083730.1	SL3.0ch03	55098493	55098868	376	+	2.6483	6.83648e-07	4.39243e-06	17.7965	cds		Solyc02g083670.3	SL3.0ch02	47537259	47537702	444	-	1.21051	9.65809e-05	0.000453504	11.1066	utr3
	Solyc03g093180.1	SL3.0ch03	55811496	55811621	126	+	1.5658	0.00225481	0.00657401	7.24901	cds		Solyc02g083810.3	SL3.0ch02	47624084	47624159	76	-	1.29624	0.00101823	0.00343206	8.18671	utr3
	Solyc03g093180.1	SL3.0ch03	55811721	55812121	401	+	1.7476	2.30658e-09	2.02557e-08	25.5571	cds		Solyc02g083810.3	SL3.0ch02	47627330	47627405	76	-	1.13849	0.00972293	0.0218467	5.51644	utr5
	Solyc03g093240.3	SL3.0ch03	55856165	55856215	51	+	1.05296	0.00311894	0.00863325	6.85588	cds		Solyc02g084020.3	SL3.0ch02	47795377	47795452	76	-	1.64846	0.00352169	0.00965555	6.69443	utr3
	Solyc03g093250.2	SL3.0ch03	55865760	55866625	866	+	1.50063	0.000291351	0.00110689	9.81927	cds		Solyc02g084230.2	SL3.0ch02	47949224	47949359	136	-	3.28498	2.17899e-27	2.96637e-25	81.4795	utr5
	Solyc03g093260.3	SL3.0ch03	55874764	55875978	1215	+	1.76868	9.21391e-10	8.48959e-09	26.8117	cds		Solyc02g084350.3	SL3.0ch02	48019528	48020611	1084	-	1.08489	0.00614499	0.0151684	6.04279	cds
	Solyc03g093440.3	SL3.0ch03	56150746	56159310	8565	+	1.51301	0.00948653	0.0215427	5.53665	cds		Solyc02g084440.3	SL3.0ch02	48088479	48088679	201	-	1.56914	1.02934e-10	1.64858e-09	29.1761	utr3
	Solyc03g093520.3	SL3.0ch03	56306685	56310403	3719	+	1.4779	0.000160439	0.000654486	10.5774	cds		Solyc02g084570.3	SL3.0ch02	48284772	48285122	351	-	1.74814	0.000515839	0.00192897	9.01795	utr3
	Solyc03g093690.3	SL3.0ch03	56755250	56755350	101	+	1.14228	1.37304e-05	6.99402e-05	13.8035	utr3		Solyc02g084590.3	SL3.0ch02	48315558	48315833	276	-	2.07486	2.29782e-11	4.11855e-10	31.1771	utr3
	Solyc03g093830.3	SL3.0ch03	56942891	56943808	918	+	1.80948	4.57304e-06	2.55684e-05	15.2553	utr3		Solyc02g084590.3	SL3.0ch02	48317061	48317211	151	-	2.46664	0.00122754	0.00401601	7.96002	utr5
	Solyc03g093970.3	SL3.0ch03	57118277	57120499	2223	+	1.47564	0.00110424	0.00357251	8.12885	cds		Solyc02g084690.3	SL3.0ch02	48426147	48426247	101	-	1.72266	0.00609547	0.0150656	6.05259	utr3
	Solyc03g095360.3	SL3.0ch03	57853061	57853261	201	+	1.07354	0.00761305	0.0179672	5.79849	utr3		Solyc02g084700.3	SL3.0ch02	48435975	48438458	2484	-	1.58433	2.30489e-05	0.000126839	12.9447	cds
	Solyc03g095490.3	SL3.0ch03	58044636	58044686	51	+	1.85039	0.00816283	0.0190219	5.7162	utr5		Solyc02g084720.3	SL3.0ch02	48455684	48455934	251	-	1.77086	0.000183156	0.000794156	10.2983	utr3
	Solyc03g095500.3	SL3.0ch03	58049735	58050091	357	+	1.6023	0.00211387	0.00623025	7.32649	utr3		Solyc02g084720.3	SL3.0ch02	48456034	48456534	501	-	2.35567	1.81705e-17	7.73395e-16	50.1996	utr3
	Solyc03g095610.3	SL3.0ch03	58220282	58220707	426	+	1.57097	0.00211924	0.00624105	7.324	utr3		Solyc02g084740.3	SL3.0ch02	48482338	48482413	76	-	1.07649	0.0068281	0.0164382	5.9268	cds
	Solyc03g095770.3	SL3.0ch03	58402077	58403939	1863	+	1.80374	1.22888e-09	1.11608e-08	26.417	cds		Solyc02g084870.3	SL3.0ch02	48575591	48576045	455	-	1.22654	0.00557893	0.0140439	6.15391	utr5
	Solyc03g096450.2	SL3.0ch03	59974790	59976471	1682	+	1.4277	7.15288e-06	3.85748e-05	14.662	cds		Solyc02g084990.3	SL3.0ch02	48656076	48656351	276	-	1.18435	0.00355897	0.00974103	6.68171	utr3
	Solyc03g096670.3	SL3.0ch03	60423936	60424361	426	+	1.25069	0.000160119	0.000653543	10.5794	utr5		Solyc02g085030.3	SL3.0ch02	48694906	48695506	601	-	2.63866	1.96485e-21	1.35899e-19	62.6741	cds
	Solyc03g096800.3	SL3.0ch03	60587042	60587342	301	+	1.17873	4.37752e-17	8.0617e-16	50.1398	cds		Solyc02g085035.1	SL3.0ch02	48696596	48696971	376	-	1.14626	0.000670944	0.00241172	8.69572	cds
	Solyc03g096960.3	SL3.0ch03	60771270	60772934	1665	+	1.70231	1.66159e-25	5.49e-24	77.2695	utr3		Solyc02g085100.3	SL3.0ch02	48728919	48729094	176	-	1.28483	0.000139419	0.00062768	10.6377	utr3
	Solyc03g097160.3	SL3.0ch03	60923997	60924397	401	+	3.24684	3.79653e-09	3.22915e-08	24.8843	utr3		Solyc02g085120.3	SL3.0ch02	48739695	48740070	376	-	1.33409	0.000283219	0.00115475	9.7582	cds
	Solyc03g097270.3	SL3.0ch03	61026055	61026105	51	+	1.05727	8.97581e-05	0.000387475	11.3336	cds		Solyc02g085140.3	SL3.0ch02	48754654	48754879	226	-	1.01411	0.00505369	0.0129401	6.272	cds
	Solyc03g097280.3	SL3.0ch03	61028980	61029802	823	+	2.26784	1.17224e-10	1.19968e-09	29.6347	cds		Solyc02g085250.3	SL3.0ch02	48848699	48848974	276	-	2.05644	0.000411538	0.00158881	9.29783	utr3
	Solyc03g097290.3	SL3.0ch03	61061174	61061324	151	+	1.3352	0.000247612	0.000959185	10.0259	utr3		Solyc02g085250.3	SL3.0ch02	48858355	48858501	147	-	2.27901	1.32794e-05	7.7556e-05	13.6544	cds
	Solyc03g097380.3	SL3.0ch03	61152075	61153442	1368	+	2.52361	1.01019e-108	5.26885e-106	349.727	utr5		Solyc02g085280.1	SL3.0ch02	48865142	48865367	226	-	1.95899	7.08248e-07	5.58812e-06	17.4492	cds
	Solyc03g097490.3	SL3.0ch03	61260053	61260484	432	+	1.42149	2.61008e-08	2.00513e-07	22.2498	cds		Solyc02g085350.3	SL3.0ch02	48907371	48907596	226	-	1.23383	0.00462643	0.0120604	6.37358	utr3
	Solyc03g097490.3	SL3.0ch03	61261984	61265050	3067	+	1.58881	2.28499e-26	7.88887e-25	80.0684	cds		Solyc02g085390.3	SL3.0ch02	48953308	48954024	717	-	1.50039	0.0019284	0.00584299	7.41908	cds
	Solyc03g097630.3	SL3.0ch03	61398175	61398500	326	+	1.44447	0.0030195	0.00838501	6.89797	utr5		Solyc02g085420.3	SL3.0ch02	48964066	48964266	201	-	2.16431	1.41123e-07	1.28419e-06	19.5707	utr3
	Solyc03g097870.3	SL3.0ch03	61626185	61626247	63	+	1.77296	5.06567e-11	5.36858e-10	30.7947	utr3		Solyc02g085420.3	SL3.0ch02	48964864	48966116	1253	-	1.41736	4.28426e-13	9.99834e-12	36.5414	cds
	Solyc03g097970.3	SL3.0ch03	61773403	61773578	176	+	1.40831	0.00175317	0.00532184	7.55386	cds		Solyc02g085420.3	SL3.0ch02	48969944	48969994	51	-	1.17138	0.000368559	0.00144732	9.4324	utr5
	Solyc03g098020.3	SL3.0ch03	61810058	61810158	101	+	1.20115	0.00129178	0.00409757	7.93101	utr3		Solyc02g085470.3	SL3.0ch02	48987459	48989180	1722	-	1.38868	0.00499056	0.0128091	6.28669	cds
	Solyc03g098150.3	SL3.0ch03	61912663	61913113	451	+	1.24165	4.71631e-07	3.09699e-06	18.3007	cds		Solyc02g085780.3	SL3.0ch02	49194199	49194349	151	-	1.55084	0.00337535	0.00933829	6.74263	utr3
	Solyc03g098150.3	SL3.0ch03	61915234	61915284	51	+	1.11892	3.82815e-05	0.000178723	12.45	cds		Solyc02g085833.1	SL3.0ch02	49262583	49263036	454	-	1.36093	0.00589854	0.0146996	6.08808	utr3
	Solyc03g098150.3	SL3.0ch03	61915359	61915409	51	+	1.0615	0.000139194	0.000576352	10.7608	cds		Solyc02g085920.3	SL3.0ch02	49332000	49335518	3519	-	2.15711	3.97415e-25	4.39797e-23	74.2675	utr3
	Solyc03g098230.3	SL3.0ch03	62029949	62030124	176	+	1.11734	1.35077e-05	6.89589e-05	13.8239	utr3		Solyc02g086090.3	SL3.0ch02	49503858	49504355	498	-	2.87637	0.00212753	0.00634007	7.30129	cds
	Solyc03g098280.3	SL3.0ch03	62063659	62063784	126	+	1.21615	0.000207292	0.00082107	10.2502	cds		Solyc02g086110.3	SL3.0ch02	49527098	49527398	301	-	1.71679	0.00105487	0.00353331	8.14476	utr5
	Solyc03g098400.2	SL3.0ch03	62163375	62163625	251	+	1.7084	4.18623e-07	2.76883e-06	18.4623	utr3		Solyc02g086150.3	SL3.0ch02	49540565	49540690	126	-	1.41988	0.00392184	0.010549	6.56674	utr3
	Solyc03g098590.3	SL3.0ch03	62332186	62334583	2398	+	1.33043	0.000221074	0.000867195	10.1714	utr3		Solyc02g086170.3	SL3.0ch02	49558867	49560834	1968	-	1.09592	0.00955434	0.0215797	5.53418	utr5
	Solyc03g098650.3	SL3.0ch03	62384517	62384920	404	+	3.06803	1.18191e-06	7.31999e-06	17.0597	cds		Solyc02g086210.3	SL3.0ch02	49573932	49574382	451	-	1.08684	7.34108e-05	0.000355009	11.4599	utr3
	Solyc03g019873.1	SL3.0ch03	62791564	62792988	1425	+	1.18592	0.0016179	0.00496602	7.65369	cds		Solyc02g086210.3	SL3.0ch02	49582775	49583100	326	-	2.23897	0.000852416	0.00295503	8.40261	cds
	Solyc03g019800.3	SL3.0ch03	62827196	62829301	2106	+	2.33325	1.05778e-50	1.05087e-48	159.381	cds		Solyc02g086225.1	SL3.0ch02	49593048	49594696	1649	-	1.35197	2.33129e-05	0.000128046	12.9311	utr3
	Solyc03g019790.3	SL3.0ch03	62841079	62841329	251	+	1.50146	5.89998e-05	0.000263658	11.889	utr3		Solyc02g086315.1	SL3.0ch02	49643948	49644298	351	-	1.07806	0.00169149	0.00524574	7.57464	cds
	Solyc03g019760.3	SL3.0ch03	62868150	62868625	476	+	2.90881	1.64118e-34	8.59063e-33	106.521	utr3		Solyc02g086330.3	SL3.0ch02	49648996	49649171	176	-	1.01281	0.00754172	0.0178555	5.80749	cds
	Solyc03g019670.3	SL3.0ch03	62931819	62932144	326	+	1.31094	0.000386244	0.00142262	9.45723	utr3		Solyc02g086330.3	SL3.0ch02	49649196	49649246	51	-	1.08361	0.00506435	0.0129655	6.26918	cds
	Solyc03g110860.3	SL3.0ch03	63079606	63083542	3937	+	1.30602	0.00081022	0.00272637	8.5188	utr3		Solyc02g086360.3	SL3.0ch02	49658122	49658472	351	-	1.181	5.56386e-07	4.48481e-06	17.7665	utr3
	Solyc03g111270.2	SL3.0ch03	63366532	63368117	1586	+	1.16036	7.22604e-05	0.000317763	11.6198	cds		Solyc02g086360.3	SL3.0ch02	49658722	49658772	51	-	1.10883	5.21709e-06	3.3655e-05	14.8588	utr3
	Solyc03g111270.2	SL3.0ch03	63368217	63368374	158	+	1.16052	8.01104e-06	4.27407e-05	14.514	cds		Solyc02g086360.3	SL3.0ch02	49658997	49659322	326	-	1.50599	8.85297e-11	1.42855e-09	29.3828	utr3
	Solyc03g111320.1	SL3.0ch03	63418908	63419081	174	+	1.06087	0.0001076	0.000456137	11.0982	cds		Solyc02g086450.1	SL3.0ch02	49755169	49755437	269	-	2.0323	0.000495069	0.00186267	9.06841	cds
	Solyc03g111360.3	SL3.0ch03	63444292	63444592	301	+	1.72065	1.62822e-05	8.16572e-05	13.5801	utr3		Solyc02g086463.1	SL3.0ch02	49764237	49766415	2179	-	2.05013	2.03502e-16	7.50359e-15	46.9213	cds
	Solyc03g111385.1	SL3.0ch03	63460294	63460837	544	+	2.69452	2.4846e-23	7.2281e-22	70.2288	utr5		Solyc02g086463.1	SL3.0ch02	49766440	49766524	85	-	1.1086	8.31596e-05	0.000397336	11.2974	cds
	Solyc03g111390.3	SL3.0ch03	63469930	63470080	151	+	1.38543	1.69733e-07	1.19057e-06	19.6799	utr3		Solyc02g086463.1	SL3.0ch02	49766850	49766925	76	-	1.27211	0.0011634	0.00383766	8.02556	cds
	Solyc03g111570.3	SL3.0ch03	63666044	63671007	4964	+	1.42951	3.89828e-05	0.000181712	12.4261	cds		Solyc02g086463.1	SL3.0ch02	49767748	49768025	278	-	1.21434	1.58345e-05	9.06878e-05	13.4287	cds
	Solyc03g111650.3	SL3.0ch03	63780665	63780840	176	+	1.11615	0.00381715	0.010221	6.61231	cds		Solyc02g086463.1	SL3.0ch02	49768580	49770384	1805	-	1.75667	2.68566e-14	7.34722e-13	40.3079	cds
	Solyc03g111650.3	SL3.0ch03	63780890	63781390	501	+	2.54329	4.55784e-20	1.04167e-18	59.7358	utr3		Solyc02g086463.1	SL3.0ch02	49770459	49770904	446	-	2.67765	1.79072e-26	2.20979e-24	78.5824	cds
	Solyc03g111690.3	SL3.0ch03	63829115	63829440	326	+	2.74743	2.05256e-29	8.30351e-28	89.9603	utr3		Solyc02g086467.1	SL3.0ch02	49770910	49771354	445	-	3.26958	4.28097e-46	2.71968e-43	141.399	cds
	Solyc03g112050.3	SL3.0ch03	64074491	64074791	301	+	1.18322	0.0096041	0.0217634	5.52195	utr3		Solyc02g086467.1	SL3.0ch02	49771379	49772649	1271	-	1.41622	2.60861e-13	6.2581e-12	37.2174	cds
	Solyc03g112120.2	SL3.0ch03	64114023	64114323	301	+	1.23513	0.000557893	0.00197228	8.98592	utr3		Solyc02g086467.1	SL3.0ch02	49772724	49773280	557	-	1.4982	4.97797e-13	1.15077e-11	36.3386	cds
	Solyc03g112140.3	SL3.0ch03	64122574	64126894	4321	+	1.5445	0.000347874	0.00129469	9.59318	cds		Solyc02g086467.1	SL3.0ch02	49774879	49776273	1395	-	2.23446	7.98839e-31	1.44237e-28	92.4855	cds
	Solyc03g112290.2	SL3.0ch03	64221013	64221138	126	+	1.19493	3.94013e-06	2.23203e-05	15.4513	cds		Solyc02g086467.1	SL3.0ch02	49778760	49780925	2166	-	1.5941	9.55998e-13	2.12688e-11	35.4525	cds
	Solyc03g112310.1	SL3.0ch03	64239107	64239182	76	+	1.30025	2.41175e-05	0.000116781	13.0639	cds		Solyc02g086510.3	SL3.0ch02	49820061	49820436	376	-	1.70422	0.000104566	0.000487367	11.0027	utr3
	Solyc03g112350.3	SL3.0ch03	64258812	64259206	395	+	1.35448	0.000625874	0.00217885	8.84222	cds		Solyc02g086513.1	SL3.0ch02	49821860	49821910	51	-	1.03348	0.00781384	0.0183528	5.76785	cds
	Solyc03g112360.1	SL3.0ch03	64268005	64268155	151	+	1.16271	1.13152e-07	8.10039e-07	20.2355	cds		Solyc02g086600.3	SL3.0ch02	49900628	49900753	126	-	1.13858	0.000967433	0.00329384	8.24601	cds
	Solyc03g112540.3	SL3.0ch03	64415830	64417241	1412	+	1.68687	0.00668476	0.0161469	5.9526	cds		Solyc02g086660.3	SL3.0ch02	49945330	49946385	1056	-	3.15296	1.94659e-26	2.38499e-24	78.4723	cds
	Solyc03g112560.3	SL3.0ch03	64431996	64432321	326	+	1.22518	0.00709637	0.0169838	5.87969	utr5		Solyc02g086670.3	SL3.0ch02	49963427	49964583	1157	-	1.16419	0.000177701	0.00077265	10.3379	utr5
	Solyc03g112565.1	SL3.0ch03	64435537	64441828	6292	+	1.36506	0.000413803	0.0015142	9.36723	cds		Solyc02g086680.3	SL3.0ch02	49965776	49966857	1082	-	1.40499	6.50521e-05	0.000318993	11.6142	utr3
	Solyc03g112580.3	SL3.0ch03	64455376	64455587	212	+	1.23218	0.00745001	0.0176537	5.82388	utr3		Solyc02g086970.3	SL3.0ch02	50177579	50177929	351	-	1.61531	1.20614e-06	9.0345e-06	16.7561	utr5
	Solyc03g112630.3	SL3.0ch03	64498032	64499568	1537	+	2.08112	3.02714e-18	6.06425e-17	53.8724	cds		Solyc02g087120.3	SL3.0ch02	50261340	50262040	701	-	1.36753	0.00854532	0.0197726	5.66036	utr3
	Solyc03g112660.3	SL3.0ch03	64520939	64521298	360	+	1.30858	6.8617e-06	3.71693e-05	14.7155	cds		Solyc02g087160.3	SL3.0ch02	50284197	50284397	201	-	1.33835	3.87891e-05	0.000202789	12.2677	utr3
	Solyc03g112660.3	SL3.0ch03	64523824	64523945	122	+	1.15768	0.00019495	0.000776821	10.3301	utr3		Solyc02g087200.1	SL3.0ch02	50306328	50306903	576	-	2.24101	5.82771e-05	0.000290083	11.7512	cds
	Solyc03g112760.3	SL3.0ch03	64593517	64594213	697	+	1.09464	0.0046888	0.012133	6.36492	cds		Solyc02g087220.3	SL3.0ch02	50316199	50316800	602	-	1.41065	1.21529e-06	9.09111e-06	16.7471	cds
	Solyc03g112760.3	SL3.0ch03	64595928	64596203	276	+	1.47675	0.000585212	0.00205443	8.92705	utr3		Solyc02g087250.3	SL3.0ch02	50337511	50337977	467	-	1.13297	9.56022e-07	7.32737e-06	17.0583	cds
	Solyc03g112810.3	SL3.0ch03	64611368	64613303	1936	+	1.52125	1.4802e-06	9.0108e-06	16.7599	cds		Solyc02g087250.3	SL3.0ch02	50340153	50340228	76	-	1.09271	0.00422212	0.0111918	6.48142	cds
	Solyc03g112810.3	SL3.0ch03	64615140	64615515	376	+	1.05182	0.00727609	0.0173175	5.85163	utr3		Solyc02g087290.3	SL3.0ch02	50375367	50375592	226	-	1.34686	0.00753296	0.0178471	5.80817	utr3
	Solyc03g113090.3	SL3.0ch03	64860714	64861542	829	+	2.28633	3.49706e-11	3.76908e-10	31.3051	utr3		Solyc02g087360.3	SL3.0ch02	50427275	50428103	829	-	1.96583	3.63765e-16	1.29454e-14	46.1346	cds
	Solyc03g113170.2	SL3.0ch03	64901103	64901353	251	+	1.93406	0.00323487	0.00890519	6.81114	cds		Solyc02g087440.3	SL3.0ch02	50524055	50524731	677	-	1.34811	0.00530807	0.0134788	6.21316	cds
	Solyc03g113180.3	SL3.0ch03	64905861	64906211	351	+	1.78291	6.54839e-05	0.000289796	11.7527	cds		Solyc02g087540.2	SL3.0ch02	50583744	50584182	439	-	1.81102	0.000189157	0.000816254	10.2587	cds
	Solyc03g113240.3	SL3.0ch03	64928722	64928847	126	+	1.52902	0.000220488	0.00086536	10.1744	utr3		Solyc02g087550.3	SL3.0ch02	50594405	50594530	126	-	1.48631	0.0099973	0.0222967	5.48703	utr3
	Solyc03g113390.3	SL3.0ch03	65024178	65024553	376	+	1.41836	0.000630199	0.00219077	8.83435	utr5		Solyc02g087710.3	SL3.0ch02	50668119	50668688	570	-	1.11996	1.65746e-08	1.8178e-07	22.3913	cds
	Solyc03g113500.3	SL3.0ch03	65107223	65107323	101	+	1.03668	0.000134019	0.000557136	10.8097	cds		Solyc02g087935.1	SL3.0ch02	50812460	50812913	454	-	1.39311	1.16938e-09	1.58189e-08	25.9138	utr3
	Solyc03g113500.3	SL3.0ch03	65111614	65116683	5070	+	1.51505	1.96893e-07	1.3686e-06	19.4789	cds		Solyc02g087950.3	SL3.0ch02	50819502	50819752	251	-	2.12011	5.63263e-06	3.5957e-05	14.7634	utr3
	Solyc03g113660.3	SL3.0ch03	65221980	65222555	576	+	1.5637	0.000180406	0.000726598	10.4266	cds		Solyc02g087950.3	SL3.0ch02	50819777	50820227	451	-	2.43174	4.88654e-17	1.94928e-15	48.866	utr3
	Solyc03g113700.3	SL3.0ch03	65254078	65254326	249	+	1.78741	4.45483e-05	0.000205102	12.2514	utr3		Solyc02g088220.3	SL3.0ch02	51017573	51018009	437	-	1.2388	0.00147822	0.0046886	7.73663	cds
	Solyc03g113870.1	SL3.0ch03	65413179	65413629	451	+	1.40282	5.87385e-12	6.77045e-11	33.782	cds		Solyc02g088230.3	SL3.0ch02	51029663	51030376	714	-	1.43197	1.21437e-07	1.12268e-06	19.7646	cds
	Solyc03g113970.3	SL3.0ch03	65525491	65525591	101	+	1.80248	0.00139409	0.00437175	7.83757	utr3		Solyc02g088350.3	SL3.0ch02	51110770	51110845	76	-	1.19729	0.00678649	0.0163695	5.93285	utr3
	Solyc03g114060.3	SL3.0ch03	65596015	65596190	176	+	1.37094	7.84732e-06	4.20096e-05	14.5389	utr3		Solyc02g088500.1	SL3.0ch02	51211043	51211493	451	-	1.58923	0.00103078	0.00346619	8.17243	cds
	Solyc03g114060.3	SL3.0ch03	65597815	65597990	176	+	1.02875	0.00346952	0.00943905	6.72714	utr3		Solyc02g088560.3	SL3.0ch02	51245700	51246025	326	-	1.30225	0.000802909	0.00281125	8.47457	utr3
	Solyc03g114250.3	SL3.0ch03	65766571	65767012	442	+	1.54157	3.38909e-08	2.5658e-07	21.8941	utr3		Solyc02g088620.3	SL3.0ch02	51289607	51289754	148	-	1.08897	0.00060315	0.00220171	8.82716	utr3
	Solyc03g114320.3	SL3.0ch03	65818121	65818296	176	+	1.25037	5.54755e-05	0.000249665	11.9677	utr3		Solyc02g088660.3	SL3.0ch02	51312978	51313103	126	-	1.41601	0.00854602	0.0197726	5.66036	cds
	Solyc03g114330.3	SL3.0ch03	65825666	65827907	2242	+	1.14579	0.00117437	0.00376933	8.05148	cds		Solyc02g088690.3	SL3.0ch02	51318357	51318482	126	-	1.2338	0.00995024	0.022238	5.49083	cds
	Solyc03g114410.3	SL3.0ch03	65898262	65898387	126	+	1.13402	0.00841372	0.01951	5.67964	cds		Solyc02g088820.3	SL3.0ch02	51412371	51412571	201	-	1.65047	0.00572336	0.0143276	6.12506	utr3
	Solyc03g114410.3	SL3.0ch03	65904449	65904874	426	+	1.37016	4.81764e-13	6.2373e-12	37.2222	utr3		Solyc02g089267.1	SL3.0ch02	51786188	51787440	1253	-	1.5057	0.00131849	0.00425274	7.87739	cds
	Solyc03g114470.2	SL3.0ch03	65949515	65950388	874	+	1.28958	4.98302e-09	4.1799e-08	24.512	cds		Solyc02g089360.3	SL3.0ch02	51838281	51838431	151	-	1.02559	0.00773484	0.0182197	5.77836	utr3
	Solyc03g114590.3	SL3.0ch03	66019779	66019979	201	+	1.12642	0.000924868	0.00306415	8.3503	utr5		Solyc02g089360.3	SL3.0ch02	51838832	51839182	351	-	1.10019	4.38443e-05	0.000226184	12.1102	cds
	Solyc03g114760.3	SL3.0ch03	66142582	66145639	3058	+	1.80264	9.43938e-10	8.68091e-09	26.7795	cds		Solyc02g089360.3	SL3.0ch02	51841694	51844198	2505	-	1.42288	2.62494e-11	4.65141e-10	31.0016	cds
	Solyc03g115005.1	SL3.0ch03	66342732	66343107	376	+	1.36676	0.00298437	0.008308	6.91128	cds		Solyc02g089560.3	SL3.0ch02	51984121	51984196	76	-	1.01525	0.00456551	0.0119287	6.38941	cds
	Solyc03g115120.1	SL3.0ch03	66408109	66408203	95	+	1.04711	0.0022467	0.006553	7.25363	cds		Solyc02g089590.3	SL3.0ch02	51997414	52005147	7734	-	1.91953	2.56606e-18	1.23293e-16	52.8488	cds
	Solyc03g115140.3	SL3.0ch03	66416967	66417384	418	+	1.11795	5.43866e-10	5.14751e-09	27.5335	cds		Solyc02g089610.2	SL3.0ch02	52005652	52005802	151	-	1.47375	0.00388656	0.0104753	6.57687	utr3
	Solyc03g115140.3	SL3.0ch03	66417659	66418617	959	+	2.22446	9.11739e-36	5.16087e-34	110.578	cds		Solyc02g089620.3	SL3.0ch02	52013725	52013950	226	-	1.30591	0.000296876	0.00120357	9.69846	utr3
	Solyc03g115450.1	SL3.0ch03	66640616	66641016	401	+	3.68533	1.32584e-08	1.05864e-07	23.1713	cds		Solyc02g089620.3	SL3.0ch02	52015737	52015862	126	-	1.06148	0.00294735	0.00834117	6.90554	cds
	Solyc03g115510.2	SL3.0ch03	66667785	66668235	451	+	1.72919	2.84062e-06	1.65541e-05	15.8825	cds		Solyc02g089640.3	SL3.0ch02	52028996	52029496	501	-	2.00743	3.43667e-11	5.96652e-10	30.6424	cds
	Solyc03g115510.2	SL3.0ch03	66668385	66668510	126	+	1.11833	0.00219258	0.0064105	7.28535	cds		Solyc02g089800.3	SL3.0ch02	52137119	52138785	1667	-	1.78699	7.22432e-19	3.61279e-17	54.6197	cds
	Solyc03g115560.3	SL3.0ch03	66721390	66721815	426	+	2.13099	1.38397e-06	8.47441e-06	16.8485	utr3		Solyc02g089810.3	SL3.0ch02	52145492	52147591	2100	-	1.75143	1.55073e-05	8.91111e-05	13.454	cds
	Solyc03g115640.3	SL3.0ch03	66769030	66769455	426	+	1.40433	2.3422e-14	3.4412e-13	41.4022	utr3		Solyc02g089820.3	SL3.0ch02	52148677	52150144	1468	-	1.78259	1.85403e-07	1.64523e-06	19.2133	utr3
	Solyc03g115680.3	SL3.0ch03	66785072	66785272	201	+	1.60617	0.00114431	0.00368502	8.08411	cds		Solyc02g089930.3	SL3.0ch02	52236796	52240746	3951	-	1.3194	0.000222232	0.000939595	10.0557	cds
	Solyc03g115680.3	SL3.0ch03	66798477	66798902	426	+	1.19837	1.1835e-05	6.11167e-05	13.9981	cds		Solyc02g089930.3	SL3.0ch02	52242554	52243515	962	-	1.17194	3.71817e-06	2.48549e-05	15.2961	cds
	Solyc03g115680.3	SL3.0ch03	66799443	66799981	539	+	2.49102	0.000432433	0.00157488	9.31055	cds		Solyc02g089990.1	SL3.0ch02	52314937	52315398	462	-	1.36944	0.000451243	0.00171927	9.18398	cds
	Solyc03g115680.3	SL3.0ch03	66807626	66808380	755	+	1.03826	0.00836443	0.0194204	5.68629	cds		Solyc07g032640.2	SL3.0ch02	52336030	52336080	51	-	2.25721	2.56507e-11	4.55002e-10	31.0334	utr3
	Solyc03g115700.3	SL3.0ch03	66824478	66825375	898	+	1.60202	1.23714e-07	8.83479e-07	20.1103	utr5		Solyc02g090070.3	SL3.0ch02	52351618	52351768	151	-	1.0979	9.76794e-07	7.46323e-06	17.0318	cds
	Solyc03g115810.3	SL3.0ch03	66893891	66894366	476	+	1.54539	1.34814e-08	1.07586e-07	23.148	utr3		Solyc02g090090.3	SL3.0ch02	52362548	52362648	101	-	1.16138	3.66714e-06	2.45329e-05	15.3149	cds
	Solyc03g115900.3	SL3.0ch03	66977021	66977121	101	+	1.55898	2.89741e-21	7.30807e-20	63.5691	utr3		Solyc02g090545.1	SL3.0ch02	52716554	52719896	3343	-	3.08415	3.18626e-05	0.000169417	12.5271	cds
	Solyc03g116140.3	SL3.0ch03	67121851	67122251	401	+	1.36977	2.59863e-09	2.26976e-08	25.3929	cds		Solyc02g090750.3	SL3.0ch02	52897890	52901990	4101	-	1.3384	8.45988e-05	0.000403538	11.275	cds
	Solyc03g116140.3	SL3.0ch03	67123589	67123689	101	+	1.04585	0.00426369	0.0111991	6.48047	cds		Solyc02g090820.3	SL3.0ch02	52940059	52940434	376	-	1.21067	6.72056e-09	7.95019e-08	23.5844	cds
	Solyc03g116150.3	SL3.0ch03	67128294	67129342	1049	+	1.19733	0.00141144	0.00441953	7.82189	cds		Solyc02g090840.3	SL3.0ch02	52950919	52951119	201	-	1.06498	1.34382e-06	9.96565e-06	16.6146	utr3
	Solyc03g116170.3	SL3.0ch03	67140251	67141929	1679	+	2.13942	3.02668e-10	2.95268e-09	28.3353	utr5		Solyc02g090860.3	SL3.0ch02	52970737	52971998	1262	-	1.03688	1.81468e-05	0.00010209	13.2579	cds
	Solyc03g116320.3	SL3.0ch03	67286718	67286893	176	+	1.34918	0.00327738	0.00900525	6.79502	utr5		Solyc02g090910.3	SL3.0ch02	53025967	53026017	51	-	1.05099	0.00110688	0.0036838	8.08459	cds
	Solyc03g116490.1	SL3.0ch03	67378611	67378836	226	+	1.73784	4.04745e-09	3.43657e-08	24.7945	cds		Solyc02g090910.3	SL3.0ch02	53026158	53027759	1602	-	1.04577	0.000469737	0.00178025	9.13371	cds
	Solyc03g116630.3	SL3.0ch03	67450347	67450954	608	+	2.70351	1.8551e-39	1.19876e-37	122.65	utr3		Solyc02g091000.3	SL3.0ch02	53084853	53085153	301	-	1.00566	0.00393457	0.010575	6.5632	utr3
	Solyc03g116640.3	SL3.0ch03	67453747	67455837	2091	+	1.8857	5.71235e-06	3.13739e-05	14.9601	utr5		Solyc02g091085.1	SL3.0ch02	53136582	53136786	205	-	2.46487	0.000952074	0.00324864	8.26595	cds
	Solyc03g116670.3	SL3.0ch03	67467848	67468348	501	+	1.51696	4.56204e-31	2.02504e-29	95.318	cds		Solyc02g091090.3	SL3.0ch02	53137602	53138002	401	-	1.3785	5.04011e-11	8.44268e-10	30.1416	cds
	Solyc03g116680.3	SL3.0ch03	67472713	67472988	276	+	1.15028	8.48346e-17	1.52765e-15	49.2176	cds		Solyc02g091090.3	SL3.0ch02	53138377	53138452	76	-	1.04468	0.00331512	0.00918763	6.76609	cds
	Solyc03g116780.3	SL3.0ch03	67545429	67547420	1992	+	1.09789	0.00275142	0.0077706	7.00776	utr3		Solyc02g091100.3	SL3.0ch02	53152792	53152892	101	-	1.05844	0.00276012	0.00791049	6.98202	utr3
	Solyc03g117030.2	SL3.0ch03	67779027	67779277	251	+	1.48841	0.00184681	0.00556558	7.48925	utr3		Solyc02g091120.3	SL3.0ch02	53177413	53177581	169	-	2.1016	0.00395183	0.0106148	6.55779	cds
	Solyc03g117260.2	SL3.0ch03	67921595	67921695	101	+	1.37571	0.00258273	0.00736251	7.08559	utr5		Solyc02g091230.3	SL3.0ch02	53231626	53232076	451	-	1.28628	2.46688e-07	2.13709e-06	18.8359	utr3
	Solyc03g117380.3	SL3.0ch03	68028091	68028141	51	+	2.43967	0.00401143	0.0106514	6.55281	cds		Solyc02g091280.3	SL3.0ch02	53259287	53259387	101	-	1.09	0.00239315	0.00701051	7.15627	utr3
	Solyc03g117510.3	SL3.0ch03	68137856	68138306	451	+	2.09896	9.8653e-39	6.26404e-37	120.264	cds		Solyc02g091410.3	SL3.0ch02	53332276	53335448	3173	-	2.40296	2.05407e-06	1.45473e-05	16.0689	cds
	Solyc03g117550.1	SL3.0ch03	68175337	68175612	276	+	1.09147	1.81592e-07	1.2701e-06	19.5866	cds		Solyc02g091660.3	SL3.0ch02	53539823	53540048	226	-	1.17123	0.00895846	0.0205242	5.60653	utr3
	Solyc03g117600.3	SL3.0ch03	68207219	68207569	351	+	1.09507	0.00729447	0.0173556	5.84846	utr3		Solyc02g091660.3	SL3.0ch02	53540423	53540849	427	-	1.48717	0.000264236	0.00108776	9.84443	utr3
	Solyc03g117770.3	SL3.0ch03	68289613	68290217	605	+	1.02102	0.000196829	0.000783025	10.3187	cds		Solyc02g091660.3	SL3.0ch02	53542316	53542716	401	-	1.81299	6.21236e-05	0.000305945	11.6744	utr5
	Solyc03g117770.3	SL3.0ch03	68290642	68290717	76	+	1.51998	0.00604224	0.0149181	6.06679	utr3		Solyc02g091720.2	SL3.0ch02	53601589	53607519	5931	-	1.65368	4.89024e-11	8.2157e-10	30.1809	utr5
	Solyc03g117930.3	SL3.0ch03	68401939	68402264	326	+	1.0375	0.00872483	0.0200974	5.63685	cds		Solyc02g091890.2	SL3.0ch02	53753357	53753432	76	-	1.17663	1.5572e-05	8.93933e-05	13.4495	cds
	Solyc03g117970.3	SL3.0ch03	68435220	68435519	300	+	1.17317	0.00715647	0.0170932	5.87043	cds		Solyc02g091890.2	SL3.0ch02	53753457	53753557	101	-	1.13045	2.04793e-05	0.000113867	13.1004	cds
	Solyc03g117980.3	SL3.0ch03	68457405	68457580	176	+	1.15378	0.0070081	0.0168012	5.89529	cds		Solyc02g091890.2	SL3.0ch02	53753657	53754232	576	-	1.52284	9.03889e-14	2.29355e-12	38.6656	cds
	Solyc03g117980.3	SL3.0ch03	68462368	68462418	51	+	1.17607	0.000155221	0.000635325	10.6202	utr3		Solyc02g091890.2	SL3.0ch02	53754507	53754557	51	-	1.21846	0.00572133	0.0143269	6.12513	cds
	Solyc03g118120.3	SL3.0ch03	68563979	68564713	735	+	1.64066	2.40802e-13	3.22334e-12	38.1746	utr3		Solyc02g091890.2	SL3.0ch02	53757372	53757522	151	-	1.32381	0.00819694	0.0191079	5.70968	utr5
	Solyc03g118160.2	SL3.0ch03	68597609	68598184	576	+	1.6862	6.31396e-23	1.7801e-21	68.9285	utr3		Solyc02g091970.3	SL3.0ch02	53815325	53815425	101	-	4.93068	1.14801e-05	6.8114e-05	13.8417	utr3
	Solyc03g118290.3	SL3.0ch03	68705594	68705644	51	+	1.25643	0.0013698	0.00430817	7.85871	cds		Solyc02g091970.3	SL3.0ch02	53817147	53818128	982	-	1.35962	0.000829872	0.00289031	8.43456	cds
	Solyc03g118500.3	SL3.0ch03	68826563	68827171	609	+	1.17418	0.00257217	0.00734602	7.08882	cds		Solyc02g092215.1	SL3.0ch02	54008367	54008542	176	-	1.19717	0.00131465	0.00424195	7.88106	cds
	Solyc03g118525.1	SL3.0ch03	68876342	68876441	100	+	1.25726	0.000363288	0.00134588	9.53724	utr3		Solyc02g092250.3	SL3.0ch02	54031140	54031903	764	-	2.32505	6.00753e-05	0.00029748	11.7149	cds
	Solyc03g118550.3	SL3.0ch03	68920016	68922414	2399	+	1.44446	1.71571e-10	1.71854e-09	29.1162	cds		Solyc02g092270.3	SL3.0ch02	54041573	54041748	176	-	2.20944	0.000143237	0.000642676	10.6036	utr3
	Solyc03g118740.3	SL3.0ch03	69055271	69055743	473	+	1.49281	0.00380645	0.0101999	6.6153	utr3		Solyc02g092300.1	SL3.0ch02	54055872	54056197	326	-	1.49946	0.000166644	0.00073142	10.417	cds
	Solyc03g118840.3	SL3.0ch03	69127101	69127226	126	+	1.68402	0.00538523	0.013616	6.19856	utr3		Solyc02g092310.3	SL3.0ch02	54062218	54062568	351	-	1.37122	2.23969e-07	1.95409e-06	18.9651	utr5
	Solyc03g119130.3	SL3.0ch03	69308425	69308736	312	+	1.08649	8.57009e-06	4.54623e-05	14.425	utr5		Solyc02g092380.3	SL3.0ch02	54102871	54104375	1505	-	1.40072	1.72058e-05	9.74352e-05	13.3252	cds
	Solyc03g119150.3	SL3.0ch03	69332581	69332806	226	+	1.93619	1.67842e-11	1.864e-10	32.3209	utr3		Solyc02g092380.3	SL3.0ch02	54104400	54104896	497	-	1.27409	2.388e-06	1.66781e-05	15.8717	cds
	Solyc03g119390.3	SL3.0ch03	69499054	69499810	757	+	2.68416	6.23294e-06	3.40411e-05	14.8424	cds		Solyc02g092440.3	SL3.0ch02	54130923	54131348	426	-	2.88644	1.5569e-08	1.71519e-07	22.4751	utr3
	Solyc03g119400.3	SL3.0ch03	69517126	69517599	474	+	1.77784	3.34463e-08	2.53608e-07	21.9109	utr3		Solyc02g092440.3	SL3.0ch02	54131963	54132438	476	-	1.56338	2.03886e-05	0.000113437	13.1058	utr3
	Solyc03g119420.3	SL3.0ch03	69523332	69524515	1184	+	1.31984	0.00223207	0.00651683	7.26161	cds		Solyc02g092560.3	SL3.0ch02	54250462	54250512	51	-	1.15974	0.00185381	0.00564802	7.46804	cds
	Solyc03g119420.3	SL3.0ch03	69527390	69527815	426	+	1.65575	1.62458e-25	5.3799e-24	77.2987	utr3		Solyc02g092560.3	SL3.0ch02	54251993	54252425	433	-	1.16641	1.35539e-06	1.00385e-05	16.6041	cds
	Solyc03g119450.3	SL3.0ch03	69552825	69553225	401	+	1.19748	0.00483341	0.0124339	6.32958	utr3		Solyc02g092730.3	SL3.0ch02	54348520	54348820	301	-	1.47205	0.000958181	0.00326753	8.25758	utr3
	Solyc03g119520.3	SL3.0ch03	69586858	69587233	376	+	2.27265	1.98858e-09	1.75901e-08	25.7607	utr3		Solyc02g092730.3	SL3.0ch02	54349195	54349545	351	-	1.40983	0.00176884	0.00543762	7.52281	utr3
	Solyc03g119570.2	SL3.0ch03	69622238	69622463	226	+	1.98961	0.00172667	0.00525231	7.57283	utr3		Solyc02g092830.3	SL3.0ch02	54440457	54445842	5386	-	1.50705	0.00609648	0.015066	6.05256	utr3
	Solyc03g119630.3	SL3.0ch03	69676818	69677232	415	+	1.00544	0.0018698	0.00561642	7.47613	cds		Solyc02g093080.3	SL3.0ch02	54651801	54652451	651	-	2.60308	9.57184e-27	1.20623e-24	79.4558	utr3
	Solyc03g119640.3	SL3.0ch03	69682140	69683969	1830	+	1.34076	4.44617e-05	0.000204768	12.2537	cds		Solyc02g093080.3	SL3.0ch02	54655145	54655633	489	-	1.20835	2.97746e-05	0.000159352	12.6155	utr5
	Solyc03g119640.3	SL3.0ch03	69684094	69684369	276	+	1.02005	0.000175015	0.000707813	10.4643	cds		Solyc02g093170.3	SL3.0ch02	54743190	54743640	451	-	2.49396	5.211e-18	2.38995e-16	51.8939	utr3
	Solyc03g119670.3	SL3.0ch03	69724529	69724654	126	+	1.67564	3.6099e-14	5.18216e-13	40.8115	utr3		Solyc02g093450.3	SL3.0ch02	54957168	54959540	2373	-	1.3314	0.00191363	0.00580348	7.42887	utr3
	Solyc03g119670.3	SL3.0ch03	69725904	69726004	101	+	1.06398	0.00487311	0.0125125	6.32049	utr3		Solyc02g093447.1	SL3.0ch02	54961483	54962208	726	-	1.90641	2.60651e-17	1.07994e-15	49.718	utr5
	Solyc03g119770.3	SL3.0ch03	69812471	69813542	1072	+	1.31575	0.00350352	0.00951382	6.71576	cds		Solyc02g093610.3	SL3.0ch02	55045104	55045719	616	-	1.41356	0.00207057	0.00619078	7.33566	cds
	Solyc03g119770.3	SL3.0ch03	69813617	69814258	642	+	2.75739	4.82453e-08	3.58927e-07	21.4098	cds		Solyc02g093720.3	SL3.0ch02	55101030	55102861	1832	-	1.63582	5.49589e-06	3.5202e-05	14.794	utr3
	Solyc03g119860.3	SL3.0ch03	69894102	69894252	151	+	1.13073	5.86102e-12	6.761e-11	33.784	cds		Solyc02g093730.3	SL3.0ch02	55106200	55106500	301	-	2.8617	3.51378e-06	2.36082e-05	15.3704	utr3
	Solyc03g119940.3	SL3.0ch03	69957413	69957488	76	+	1.09555	0.00603935	0.0149135	6.06723	cds		Solyc02g093880.3	SL3.0ch02	55210630	55211005	376	-	2.6079	1.51638e-13	3.76788e-12	37.9494	utr3
	Solyc03g119940.3	SL3.0ch03	69957588	69958138	551	+	1.52773	5.46461e-06	3.01835e-05	15.0159	cds		Solyc02g093880.3	SL3.0ch02	55213560	55213610	51	-	1.09724	0.00480567	0.0124331	6.32967	cds
	Solyc03g120080.3	SL3.0ch03	70058771	70058996	226	+	2.30516	0.000631192	0.0021937	8.83242	cds		Solyc02g093880.3	SL3.0ch02	55219003	55219152	150	-	1.04164	0.0029597	0.00836784	6.90093	utr5
	Solyc03g120230.3	SL3.0ch03	70176662	70176862	201	+	1.01333	8.89651e-05	0.000384392	11.3451	cds		Solyc02g093990.3	SL3.0ch02	55298436	55298611	176	-	2.43703	0.000132669	0.000599964	10.7028	utr3
	Solyc03g120230.3	SL3.0ch03	70176912	70176962	51	+	1.10568	1.04232e-05	5.44423e-05	14.1649	cds		Solyc02g094060.3	SL3.0ch02	55329404	55329729	326	-	1.14749	0.00352211	0.00965555	6.69443	cds
	Solyc03g120270.3	SL3.0ch03	70209444	70209669	226	+	2.90403	1.22945e-11	1.38328e-10	32.7512	utr3		Solyc02g094120.3	SL3.0ch02	55388468	55389044	577	-	1.67512	1.26306e-08	1.41418e-07	22.7535	utr3
	Solyc03g120280.1	SL3.0ch03	70213054	70213404	351	+	1.29316	0.000176364	0.000712876	10.4541	cds		Solyc02g094130.3	SL3.0ch02	55399503	55399553	51	-	1.20722	4.55639e-10	6.60658e-09	27.1735	utr3
	Solyc03g120300.3	SL3.0ch03	70220893	70222813	1921	+	1.14679	2.34395e-08	1.81405e-07	22.3943	cds		Solyc02g094350.3	SL3.0ch02	55535090	55535215	126	-	1.03194	0.00544874	0.0137708	6.18225	utr3
	Solyc03g120310.3	SL3.0ch03	70229204	70229254	51	+	1.17257	0.00439004	0.0114732	6.44559	cds		Solyc02g094350.3	SL3.0ch02	55537252	55537302	51	-	1.02596	0.00897322	0.0205415	5.60531	cds
	Solyc03g120310.3	SL3.0ch03	70229304	70229554	251	+	1.25478	0.000352014	0.00130876	9.57758	cds		Solyc02g094445.1	SL3.0ch02	55606669	55607686	1018	-	1.14203	0.00524757	0.0133483	6.2272	cds
	Solyc03g120350.3	SL3.0ch03	70269778	70270340	563	+	1.26272	0.000132785	0.000552399	10.822	cds		Solyc02g094450.2	SL3.0ch02	55609987	55610326	340	-	1.38909	4.86775e-09	5.90917e-08	24.0125	utr5
	Solyc03g120520.2	SL3.0ch03	70374678	70374828	151	+	1.18205	0.00095763	0.00315694	8.30726	utr5		Solyc02g094470.3	SL3.0ch02	55614327	55614527	201	-	1.63514	0.00284494	0.00810753	6.94652	utr3
	Solyc03g120530.3	SL3.0ch03	70385020	70385170	151	+	5.62015	3.69185e-07	2.45854e-06	18.6338	utr5		Solyc02g094620.2	SL3.0ch02	55812886	55816614	3729	-	1.31086	0.00058214	0.00213711	8.87012	cds
	Solyc03g120560.3	SL3.0ch03	70415905	70416105	201	+	1.11195	0.00661679	0.0160278	5.96328	utr3		Solyc03g005015.1	SL3.0ch03	20514	20864	351	+	2.5897	7.94649e-23	6.52182e-21	67.0552	utr3
	Solyc03g120620.3	SL3.0ch03	70452036	70452808	773	+	1.49926	2.64063e-07	1.78784e-06	19.0933	cds		Solyc03g005015.1	SL3.0ch03	21364	21614	251	+	2.51461	2.32885e-14	6.42232e-13	40.502	utr3
	Solyc03g120710.2	SL3.0ch03	70496297	70496422	126	+	1.77114	0.00141514	0.00443016	7.81842	utr3		Solyc03g005015.1	SL3.0ch03	21639	21889	251	+	1.78671	5.88637e-12	1.16862e-10	32.9945	utr3
	Solyc03g120720.3	SL3.0ch03	70501459	70503336	1878	+	1.2175	0.00655867	0.0159372	5.97145	cds		Solyc03g005110.3	SL3.0ch03	75689	75739	51	+	1.24508	0.00145705	0.00462743	7.75557	cds
	Solyc03g120910.3	SL3.0ch03	70633286	70633881	596	+	1.60995	0.00385369	0.0103057	6.60042	utr3		Solyc03g005110.3	SL3.0ch03	75839	75914	76	+	1.18737	2.37973e-05	0.000130497	12.9037	cds
	Solyc03g120910.3	SL3.0ch03	70634231	70634731	501	+	2.04828	1.91942e-20	4.485e-19	60.9515	utr3		Solyc03g005170.3	SL3.0ch03	101215	101445	231	+	1.36108	0.00951281	0.0215098	5.53886	utr5
	Solyc03g121000.3	SL3.0ch03	70715210	70715694	485	+	1.61881	0.000221671	0.000868696	10.1689	cds		Solyc03g005170.3	SL3.0ch03	102295	103070	776	+	2.07203	1.1394e-15	3.8397e-14	44.566	cds
	Solyc03g121010.3	SL3.0ch03	70724473	70724648	176	+	1.0742	0.00557166	0.0139832	6.16016	utr5		Solyc03g005230.3	SL3.0ch03	136964	137039	76	+	1.11571	0.00346512	0.00954048	6.71172	utr3
	Solyc03g121010.3	SL3.0ch03	70724673	70724748	76	+	1.02809	0.00722047	0.0172062	5.86093	utr5		Solyc03g005315.1	SL3.0ch03	182057	183659	1603	+	1.0508	0.00699666	0.0167781	5.89728	cds
	Solyc03g121010.3	SL3.0ch03	70725173	70725548	376	+	1.69331	5.47538e-05	0.000246798	11.9844	utr5		Solyc03g005315.1	SL3.0ch03	183684	183734	51	+	1.0373	0.00602683	0.0149326	6.06539	cds
	Solyc03g121020.3	SL3.0ch03	70733613	70733788	176	+	1.21895	1.0733e-05	5.58408e-05	14.1283	cds		Solyc03g005390.3	SL3.0ch03	234906	235131	226	+	1.96473	0.00291573	0.00826534	6.91871	utr3
	Solyc03g121010.3	SL3.0ch03	70738819	70739281	463	+	1.11886	0.00981707	0.0221282	5.49797	cds		Solyc03g005480.3	SL3.0ch03	377121	377811	691	+	3.13065	7.06352e-06	4.39944e-05	14.4723	cds
	Solyc03g121010.3	SL3.0ch03	70739306	70739901	596	+	1.45672	1.15398e-08	9.29035e-08	23.3597	cds		Solyc03g005570.3	SL3.0ch03	419010	420816	1807	+	2.76624	6.62737e-07	5.26293e-06	17.5357	utr5
	Solyc03g121020.3	SL3.0ch03	70740024	70740299	276	+	1.3209	4.77882e-05	0.000218571	12.1596	utr3		Solyc03g005600.3	SL3.0ch03	437261	438730	1470	+	1.02618	0.00226235	0.00667679	7.22663	utr5
	Solyc03g121040.3	SL3.0ch03	70757692	70757942	251	+	2.37767	1.05777e-05	5.50916e-05	14.1478	utr5		Solyc03g005670.3	SL3.0ch03	481198	481423	226	+	3.30897	0.000194577	0.000836487	10.2234	utr5
	Solyc03g121060.3	SL3.0ch03	70781960	70782135	176	+	1.2459	0.00017864	0.000720282	10.4392	cds		Solyc03g005750.3	SL3.0ch03	525186	525386	201	+	1.34596	3.42619e-05	0.000181219	12.43	utr5
	Solyc03g121080.3	SL3.0ch03	70796654	70796929	276	+	1.09964	1.03746e-06	6.5194e-06	17.2268	utr3		Solyc03g006520.3	SL3.0ch03	1096914	1097078	165	+	1.0792	0.00314454	0.00880481	6.82749	cds
	Solyc03g121420.3	SL3.0ch03	71020298	71020373	76	+	1.05776	0.000144336	0.000595446	10.7137	cds		Solyc03g006520.3	SL3.0ch03	1101749	1102224	476	+	1.15011	1.43913e-06	1.06037e-05	16.5251	utr3
	Solyc03g121470.3	SL3.0ch03	71047674	71047949	276	+	1.16481	0.00502067	0.0128342	6.28386	utr5		Solyc03g006580.3	SL3.0ch03	1153646	1158070	4425	+	1.44498	4.71566e-07	3.86653e-06	17.9805	utr5
	Solyc03g121470.3	SL3.0ch03	71055849	71055899	51	+	1.83233	0.00754259	0.0178239	5.81004	utr3		Solyc03g006870.3	SL3.0ch03	1390291	1390641	351	+	1.51548	0.000450649	0.00171816	9.18492	utr3
	Solyc03g121470.3	SL3.0ch03	71056024	71056349	326	+	1.80731	0.00465967	0.0120677	6.3727	utr3		Solyc03g006880.3	SL3.0ch03	1410069	1410469	401	+	3.06222	9.5827e-28	1.35845e-25	82.6062	utr3
	Solyc03g121600.3	SL3.0ch03	71183347	71183447	101	+	1.14681	7.84026e-07	4.9956e-06	17.6109	cds		Solyc03g007040.3	SL3.0ch03	1583569	1584404	836	+	2.56876	3.39674e-07	2.86676e-06	18.4121	utr3
	Solyc03g121640.3	SL3.0ch03	71224841	71226089	1249	+	1.31038	4.50068e-06	2.51928e-05	15.2766	cds		Solyc03g007120.3	SL3.0ch03	1713717	1714142	426	+	1.6665	2.98375e-09	3.78553e-08	24.6549	cds
	Solyc03g121710.2	SL3.0ch03	71279196	71279418	223	+	2.00562	0.000529482	0.00188507	9.05117	utr3		Solyc03g007230.3	SL3.0ch03	1795064	1795309	246	+	1.81641	0.00381432	0.0103262	6.59754	utr3
	Solyc03g121830.1	SL3.0ch03	71358957	71359057	101	+	1.65506	0.00967258	0.0218632	5.51535	cds		Solyc03g007280.3	SL3.0ch03	1845294	1846129	836	+	1.19028	3.08522e-07	2.62634e-06	18.5385	cds
	Solyc03g121970.1	SL3.0ch03	71457478	71457828	351	+	1.66571	3.65413e-08	2.75219e-07	21.7929	cds		Solyc03g007420.3	SL3.0ch03	1967583	1968199	617	+	1.57841	0.00417444	0.011086	6.49512	utr3
	Solyc03g122240.3	SL3.0ch03	71614558	71614983	426	+	1.84867	4.66761e-08	3.47607e-07	21.456	utr3		Solyc03g007480.3	SL3.0ch03	2055279	2055881	603	+	2.5839	1.84044e-08	1.99552e-07	22.2567	utr3
	Solyc03g122280.3	SL3.0ch03	71644886	71644986	101	+	2.05799	0.00312164	0.00863907	6.85491	cds		Solyc03g007490.3	SL3.0ch03	2070878	2072416	1539	+	3.34225	4.18897e-24	3.99186e-22	71.0854	utr3
	Solyc03g122300.2	SL3.0ch03	71656059	71656434	376	+	1.57584	1.06314e-07	7.63326e-07	20.3212	utr5		Solyc03g007600.3	SL3.0ch03	2144157	2146038	1882	+	1.24505	3.45227e-11	5.98755e-10	30.6373	cds
	Solyc03g122300.2	SL3.0ch03	71657018	71657393	376	+	3.12087	2.84421e-14	4.14126e-13	41.135	utr3		Solyc03g007620.3	SL3.0ch03	2167728	2168007	280	+	1.04388	0.00012427	0.000567368	10.7834	cds
	Solyc03g122340.3	SL3.0ch03	71702958	71703133	176	+	1.11353	0.000852263	0.00285207	8.45377	utr5		Solyc03g007660.3	SL3.0ch03	2195936	2196286	351	+	1.36875	4.82093e-05	0.000245673	11.991	utr3
	Solyc03g122340.3	SL3.0ch03	71706849	71707149	301	+	1.56267	2.2245e-12	2.65413e-11	35.133	cds		Solyc03g007670.3	SL3.0ch03	2204176	2204251	76	+	1.24052	1.97034e-06	1.4021e-05	16.1221	cds
	Solyc03g123460.3	SL3.0ch03	71807554	71807754	201	+	1.68835	0.00404307	0.0107179	6.54383	cds		Solyc03g007680.3	SL3.0ch03	2210570	2210845	276	+	1.99128	0.00186772	0.00568536	7.45853	utr3
	Solyc03g123520.3	SL3.0ch03	71851186	71851843	658	+	1.12902	0.00291684	0.00815264	6.93852	cds		Solyc03g007740.3	SL3.0ch03	2273588	2273813	226	+	1.16101	0.00316719	0.00884946	6.82019	utr3
	Solyc03g123520.3	SL3.0ch03	71853779	71854104	326	+	1.89177	3.33076e-15	5.27575e-14	44.1076	utr3		Solyc03g007820.3	SL3.0ch03	2379049	2380255	1207	+	1.18525	0.000770139	0.00271256	8.52613	utr3
	Solyc03g123530.3	SL3.0ch03	71867278	71867449	172	+	2.10077	8.65999e-05	0.000375283	11.3797	cds		Solyc03g007860.1	SL3.0ch03	2393160	2393685	526	+	1.6203	7.20737e-08	7.02033e-07	20.442	cds
	Solyc03g123590.3	SL3.0ch03	71903447	71905886	2440	+	1.84912	2.17946e-05	0.000106309	13.1994	cds		Solyc03g007960.3	SL3.0ch03	2449514	2450173	660	+	1.47983	0.000327902	0.00130772	9.57873	utr3
	Solyc03g123640.3	SL3.0ch03	71943622	71944022	401	+	2.05095	3.45552e-09	2.96153e-08	25.0091	utr3		Solyc03g007990.2	SL3.0ch03	2470509	2470959	451	+	1.65825	1.2348e-16	4.71728e-15	47.591	utr3
	Solyc03g123700.3	SL3.0ch03	71962489	71962985	497	+	1.29555	0.000612921	0.00214303	8.86613	cds		Solyc03g025280.3	SL3.0ch03	2755377	2755515	139	+	1.00095	0.00866153	0.0199666	5.64627	cds
	Solyc03g123700.3	SL3.0ch03	71963235	71963794	560	+	1.46219	7.06209e-09	5.82025e-08	24.0343	cds		Solyc03g025280.3	SL3.0ch03	2756919	2756969	51	+	1.12362	1.58573e-05	9.07879e-05	13.4271	cds
	Solyc03g123700.3	SL3.0ch03	71966195	71966520	326	+	1.37713	0.00378649	0.0101576	6.6213	utr3		Solyc03g025280.3	SL3.0ch03	2757548	2757598	51	+	1.08467	4.48186e-06	2.93959e-05	15.054	cds
	Solyc03g123730.3	SL3.0ch03	71971909	71973798	1890	+	1.71909	1.30301e-08	1.04269e-07	23.1932	utr5		Solyc03g025420.3	SL3.0ch03	2866573	2867575	1003	+	4.57601	4.14817e-34	1.01648e-31	102.956	utr5
	Solyc03g123880.3	SL3.0ch03	72074957	72075257	301	+	1.23619	0.000303236	0.00114816	9.76646	utr3		Solyc03g025420.3	SL3.0ch03	2868618	2870414	1797	+	2.30964	1.90214e-19	1.00702e-17	56.4627	cds
	Solyc03g124010.3	SL3.0ch03	72219794	72219869	76	+	1.35398	0.00340406	0.00929561	6.74924	cds		Solyc03g025480.3	SL3.0ch03	2910582	2910882	301	+	1.32488	1.73278e-07	1.55046e-06	19.2989	cds
	Solyc03g124010.3	SL3.0ch03	72219894	72220194	301	+	1.37895	0.000461927	0.00167021	9.22575	cds		Solyc03g025520.3	SL3.0ch03	2936353	2936503	151	+	1.02496	0.00617758	0.0152313	6.03682	utr3
	Solyc03g124010.3	SL3.0ch03	72221821	72222046	226	+	1.0757	8.18094e-06	4.35561e-05	14.4868	cds		Solyc03g025560.3	SL3.0ch03	2987151	2987426	276	+	1.64955	0.000112961	0.000520584	10.9076	cds
	Solyc03g005010.3	SL3.0ch03	20553	21988	1436	-	2.13437	3.61153e-20	8.31906e-19	60.0602	utr3		Solyc03g025630.3	SL3.0ch03	3061066	3061516	451	+	1.34682	2.77123e-07	2.37912e-06	18.6811	utr3
	Solyc03g005060.3	SL3.0ch03	49731	50206	476	-	1.19599	0.00409308	0.0108191	6.53028	cds		Solyc03g025670.3	SL3.0ch03	3137667	3137881	215	+	1.32472	0.0022105	0.00655618	7.25293	utr3
	Solyc03g005080.3	SL3.0ch03	59224	61268	2045	-	1.35873	3.58863e-10	3.47536e-09	28.1002	cds		Solyc03g025740.3	SL3.0ch03	3170346	3171720	1375	+	2.47901	6.50943e-12	1.28046e-10	32.8626	utr5
	Solyc03g005090.3	SL3.0ch03	65550	65900	351	-	1.34413	0.00213698	0.00627913	7.31522	cds		Solyc03g025795.1	SL3.0ch03	3226262	3227100	839	+	3.33636	8.59256e-37	2.67978e-34	111.523	utr5
	Solyc03g005120.3	SL3.0ch03	75689	75864	176	-	1.01106	0.00115684	0.00372207	8.06968	utr3		Solyc03g025850.3	SL3.0ch03	3273385	3275500	2116	+	2.52788	5.45215e-24	5.11042e-22	70.729	utr5
	Solyc03g005120.3	SL3.0ch03	77964	78039	76	-	1.0548	0.00724842	0.0172629	5.85618	utr3		Solyc03g026020.3	SL3.0ch03	3455960	3456235	276	+	1.8201	8.61826e-05	0.000410408	11.2507	utr5
	Solyc03g005620.3	SL3.0ch03	447906	448106	201	-	1.60965	0.00335462	0.00918204	6.76697	cds		Solyc03g026220.3	SL3.0ch03	3656117	3656317	201	+	1.15224	0.00314338	0.008803	6.82779	utr5
	Solyc03g005620.3	SL3.0ch03	448181	448231	51	-	4.14998	8.94602e-05	0.000386417	11.3376	cds		Solyc03g026220.3	SL3.0ch03	3656342	3656774	433	+	1.29599	2.33419e-08	2.48377e-07	21.941	cds
	Solyc03g006020.3	SL3.0ch03	691839	691989	151	-	3.07259	7.25913e-21	1.76687e-19	62.2954	utr5		Solyc03g026350.3	SL3.0ch03	3817132	3817432	301	+	1.393	0.0071544	0.0170918	5.87055	utr3
	Solyc03g006110.3	SL3.0ch03	775205	775355	151	-	1.13891	0.00808173	0.018869	5.72784	utr3		Solyc03g031840.3	SL3.0ch03	4339187	4339437	251	+	1.53123	2.74043e-05	0.000148146	12.7207	utr3
	Solyc03g006140.3	SL3.0ch03	791660	791960	301	-	1.5108	0.00058423	0.00205148	8.92912	utr3		Solyc03g031860.3	SL3.0ch03	4355613	4355863	251	+	1.19894	1.64157e-05	9.361e-05	13.383	utr3
	Solyc03g006177.1	SL3.0ch03	830473	830723	251	-	1.13692	0.00193518	0.00578415	7.43368	cds		Solyc03g032000.3	SL3.0ch03	4526706	4526806	101	+	1.30638	0.00238919	0.00700064	7.1583	cds
	Solyc03g006250.2	SL3.0ch03	865639	867895	2257	-	1.21135	0.00157615	0.00486333	7.68384	cds		Solyc03g032150.3	SL3.0ch03	4684162	4684312	151	+	1.26512	0.000787041	0.00276302	8.49954	cds
	Solyc03g006260.3	SL3.0ch03	880539	881526	988	-	1.14688	0.00376044	0.0101026	6.62914	cds		Solyc03g033245.1	SL3.0ch03	4840777	4842306	1530	+	5.09819	1.68664e-18	8.24241e-17	53.4297	cds
	Solyc03g006385.1	SL3.0ch03	983529	986181	2653	-	1.60325	0.000420483	0.00153503	9.34752	cds		Solyc03g033250.1	SL3.0ch03	4860720	4861070	351	+	1.35896	0.00548343	0.0138421	6.17479	cds
	Solyc03g006420.3	SL3.0ch03	1020899	1021399	501	-	1.51789	0.000131594	0.000548304	10.8327	utr5		Solyc03g033280.1	SL3.0ch03	4880291	4880641	351	+	1.16715	0.00631922	0.0154931	6.01223	cds
	Solyc03g006460.3	SL3.0ch03	1052928	1053403	476	-	3.14544	4.51666e-29	1.81212e-27	88.8344	cds		Solyc03g033450.3	SL3.0ch03	5033731	5034219	489	+	1.32918	5.90692e-05	0.000293175	11.7359	cds
	Solyc03g006510.3	SL3.0ch03	1090986	1093379	2394	-	1.83558	1.16625e-38	7.37313e-37	120.029	cds		Solyc03g033630.3	SL3.0ch03	5246342	5246442	101	+	1.18666	0.00201549	0.00605672	7.36725	utr5
	Solyc03g006570.3	SL3.0ch03	1141240	1141615	376	-	1.62731	0.000228983	0.000893657	10.128	cds		Solyc03g033790.3	SL3.0ch03	5431842	5440965	9124	+	3.4023	4.2991e-18	1.98233e-16	52.1637	cds
	Solyc03g006600.1	SL3.0ch03	1179829	1180004	176	-	1.04423	0.00233906	0.00677049	7.20652	cds		Solyc03g033835.1	SL3.0ch03	5472122	5472502	381	+	1.08424	0.00854397	0.0197726	5.66036	cds
	Solyc03g006600.1	SL3.0ch03	1180579	1180829	251	-	1.42207	0.00321034	0.00885101	6.81994	cds		Solyc03g033980.3	SL3.0ch03	5712669	5713044	376	+	2.41093	0.000131638	0.000595618	10.7133	utr3
	Solyc03g006850.3	SL3.0ch03	1369193	1372152	2960	-	1.70456	2.23899e-09	1.97096e-08	25.5965	cds		Solyc03g034150.2	SL3.0ch03	5879819	5879894	76	+	1.23751	0.00606113	0.0149993	6.05896	utr3
	Solyc03g006920.2	SL3.0ch03	1489298	1489698	401	-	1.40821	8.47787e-12	9.63508e-11	33.2729	cds		Solyc03g034206.1	SL3.0ch03	5947435	5951747	4313	+	1.4852	0.00174708	0.00539107	7.53521	cds
	Solyc03g006920.2	SL3.0ch03	1489798	1489898	101	-	1.0855	0.000108071	0.000457866	11.0928	cds		Solyc03g034430.1	SL3.0ch03	6429738	6430163	426	+	2.33909	5.64876e-26	6.77575e-24	76.9659	cds
	Solyc03g006970.1	SL3.0ch03	1530387	1530737	351	-	1.32732	0.00118117	0.00378784	8.04441	cds		Solyc03g034440.2	SL3.0ch03	6434658	6435123	466	+	2.07268	8.04382e-20	4.46523e-18	57.636	cds
	Solyc03g007010.3	SL3.0ch03	1559925	1560292	368	-	2.23926	1.25777e-10	1.28361e-09	29.5371	utr5		Solyc03g034450.3	SL3.0ch03	6441662	6441997	336	+	1.43892	1.53165e-08	1.68954e-07	22.4969	cds
	Solyc03g007100.3	SL3.0ch03	1666914	1675308	8395	-	1.37867	0.00186587	0.00560797	7.47831	cds		Solyc03g034450.3	SL3.0ch03	6444711	6444835	125	+	1.80026	0.00701972	0.0168193	5.89374	cds
	Solyc03g007170.3	SL3.0ch03	1744939	1747018	2080	-	2.43219	2.90867e-34	1.50632e-32	105.711	cds		Solyc03g034453.1	SL3.0ch03	6446233	6448252	2020	+	1.60754	5.30921e-05	0.000267142	11.8701	cds
	Solyc03g007190.3	SL3.0ch03	1764497	1764772	276	-	2.09293	1.25267e-06	7.71248e-06	16.9844	utr3		Solyc03g043600.2	SL3.0ch03	7115213	7117076	1864	+	2.23208	1.61639e-05	9.23273e-05	13.4029	utr5
	Solyc03g007370.3	SL3.0ch03	1918631	1919114	484	-	1.37772	3.76112e-14	5.3745e-13	40.7589	cds		Solyc03g043600.2	SL3.0ch03	7119987	7120335	349	+	1.79386	0.000814932	0.00284405	8.45784	utr3
	Solyc03g007590.3	SL3.0ch03	2133601	2138198	4598	-	1.15999	7.75826e-05	0.000339734	11.5233	utr3		Solyc03g043640.3	SL3.0ch03	7135952	7138481	2530	+	2.35567	2.63e-19	1.35881e-17	56.0304	utr3
	Solyc03g007590.3	SL3.0ch03	2139577	2139942	366	-	1.05786	3.7159e-06	2.11485e-05	15.5291	utr5		Solyc03g043760.3	SL3.0ch03	7334542	7334642	101	+	1.2637	0.001849	0.00563637	7.47102	utr3
	Solyc03g007760.3	SL3.0ch03	2281735	2282950	1216	-	1.64684	5.74793e-19	1.21656e-17	56.19	cds		Solyc03g044200.3	SL3.0ch03	8469669	8470079	411	+	1.33345	0.000376385	0.00147367	9.40637	cds
	Solyc03g007810.3	SL3.0ch03	2363508	2363558	51	-	1.55673	0.000178616	0.000720282	10.4392	utr3		Solyc03g044300.3	SL3.0ch03	8790565	8790940	376	+	1.36674	0.00462987	0.0120638	6.37317	utr5
	Solyc03g007870.3	SL3.0ch03	2400153	2401031	879	-	3.81594	1.95399e-169	5.70722e-166	548.927	utr3		Solyc03g044430.3	SL3.0ch03	9241400	9241475	76	+	2.01152	0.00716212	0.0171055	5.86939	utr3
	Solyc03g007890.3	SL3.0ch03	2411512	2411812	301	-	1.00445	0.00261708	0.00744737	7.06905	cds		Solyc03g044470.3	SL3.0ch03	9356971	9357321	351	+	1.27019	0.000398441	0.00154661	9.33668	utr3
	Solyc03g007980.1	SL3.0ch03	2465885	2466106	222	-	1.44333	0.00015434	0.000632323	10.6271	cds		Solyc03g044600.2	SL3.0ch03	10199309	10199722	414	+	1.55304	0.000573628	0.00211147	8.88754	utr3
	Solyc03g008010.3	SL3.0ch03	2470896	2470971	76	-	1.1219	4.53399e-10	4.33057e-09	27.7828	utr3		Solyc03g044620.3	SL3.0ch03	10224832	10225582	751	+	2.67674	2.9706e-12	6.12627e-11	33.9262	cds
	Solyc03g008010.3	SL3.0ch03	2478106	2478156	51	-	1.3306	0.00588958	0.0146253	6.09539	utr5		Solyc03g044710.3	SL3.0ch03	10405647	10407697	2051	+	3.34649	3.09117e-06	2.10994e-05	15.5324	cds
	Solyc03g025270.3	SL3.0ch03	2732486	2733571	1086	-	1.65388	2.44503e-16	4.261e-15	47.7377	utr5		Solyc03g044740.3	SL3.0ch03	10469871	10471886	2016	+	2.62761	2.61324e-21	1.77877e-19	62.2858	cds
	Solyc03g025320.3	SL3.0ch03	2789493	2789806	314	-	1.83781	9.97188e-42	6.96791e-40	130.076	utr5		Solyc03g044880.3	SL3.0ch03	10790969	10791344	376	+	1.85094	9.70413e-12	1.8454e-10	32.3353	utr3
	Solyc03g025340.1	SL3.0ch03	2798976	2799251	276	-	1.17927	8.94772e-14	1.24332e-12	39.5489	cds		Solyc03g045050.3	SL3.0ch03	11429352	11431036	1685	+	2.02503	1.45451e-27	2.02839e-25	82.0279	cds
	Solyc03g025400.3	SL3.0ch03	2846090	2849865	3776	-	1.57111	3.59942e-05	0.000168805	12.5324	utr3		Solyc03g045127.1	SL3.0ch03	11608260	11609572	1313	+	1.62315	2.86856e-06	1.97054e-05	15.631	cds
	Solyc03g025400.3	SL3.0ch03	2852208	2852258	51	-	1.15418	0.00604563	0.0149232	6.0663	utr5		Solyc03g046493.1	SL3.0ch03	13033613	13033901	289	+	1.75402	0.00256122	0.00740854	7.0766	cds
	Solyc03g025440.3	SL3.0ch03	2875532	2875932	401	-	2.5246	3.20461e-06	1.84762e-05	15.724	utr3		Solyc03g071560.3	SL3.0ch03	20329280	20329330	51	+	1.01808	8.72533e-05	0.000415046	11.2344	cds
	Solyc03g025440.3	SL3.0ch03	2878678	2880221	1544	-	1.27458	0.000119451	0.000500994	10.9629	cds		Solyc03g071560.3	SL3.0ch03	20333922	20334097	176	+	1.36047	0.00621784	0.0153085	6.02952	utr3
	Solyc03g025450.3	SL3.0ch03	2888415	2889249	835	-	2.13298	0.000400603	0.00147032	9.40965	cds		Solyc03g071650.2	SL3.0ch03	20424050	20424662	613	+	1.12504	0.00123422	0.00403402	7.95357	cds
	Solyc03g025640.2	SL3.0ch03	3061023	3061073	51	-	1.18864	9.77929e-06	5.13176e-05	14.2502	utr3		Solyc03g071750.3	SL3.0ch03	20717315	20717540	226	+	1.01105	0.00685725	0.0164922	5.92207	utr5
	Solyc03g025640.2	SL3.0ch03	3061098	3061148	51	-	1.12533	3.51981e-06	2.00951e-05	15.6028	utr3		Solyc03g071850.1	SL3.0ch03	21130613	21130825	213	+	1.08987	0.000445172	0.0017003	9.2	cds
	Solyc03g025640.2	SL3.0ch03	3061248	3061398	151	-	1.15141	0.000136021	0.000564493	10.7908	utr3		Solyc03g051790.3	SL3.0ch03	22840398	22841566	1169	+	1.06704	0.0016234	0.00506756	7.62449	utr5
	Solyc03g025710.3	SL3.0ch03	3147467	3147967	501	-	1.43463	4.96567e-16	8.45206e-15	46.7496	utr5		Solyc03g051790.3	SL3.0ch03	22843476	22844303	828	+	2.50581	9.60276e-07	7.35668e-06	17.0525	cds
	Solyc03g025830.3	SL3.0ch03	3249979	3250329	351	-	1.23881	1.0515e-05	5.48431e-05	14.1543	cds		Solyc03g051790.3	SL3.0ch03	22844489	22846106	1618	+	1.33861	0.000844459	0.00293219	8.41381	cds
	Solyc03g026120.3	SL3.0ch03	3557238	3557604	367	-	1.14914	0.00110184	0.00356633	8.13135	cds		Solyc03g051790.3	SL3.0ch03	22846231	22846281	51	+	1.17055	0.000969927	0.00330102	8.24287	utr3
	Solyc03g031530.3	SL3.0ch03	4060301	4061572	1272	-	1.87783	0.000514668	0.0018386	9.08717	cds		Solyc03g051790.3	SL3.0ch03	22846377	22846527	151	+	1.0389	0.00338207	0.00935236	6.74045	utr3
	Solyc03g031910.3	SL3.0ch03	4399033	4399458	426	-	1.80572	1.33593e-05	6.83119e-05	13.8375	cds		Solyc03g051810.3	SL3.0ch03	22923617	22923834	218	+	1.33482	0.00406457	0.0108513	6.52599	utr3
	Solyc03g031920.3	SL3.0ch03	4409388	4409438	51	-	1.05938	0.00304565	0.0084512	6.88663	cds		Solyc03g053100.3	SL3.0ch03	24200363	24200488	126	+	1.02168	0.00235835	0.00692328	7.17433	cds
	Solyc03g031950.2	SL3.0ch03	4454347	4454722	376	-	2.85492	9.8011e-55	1.13599e-52	172.556	utr5		Solyc03g053100.3	SL3.0ch03	24215245	24215584	340	+	1.20691	5.58239e-05	0.000279413	11.8053	cds
	Solyc03g031980.3	SL3.0ch03	4495758	4496108	351	-	1.12147	0.00733983	0.0174464	5.84092	cds		Solyc03g053100.3	SL3.0ch03	24222255	24222530	276	+	1.08618	2.8995e-06	1.98781e-05	15.6185	cds
	Solyc03g032070.3	SL3.0ch03	4611744	4612094	351	-	1.7063	3.83997e-05	0.000179166	12.4464	utr5		Solyc03g058160.3	SL3.0ch03	25297703	25298003	301	+	1.58732	0.000138131	0.000622042	10.6507	cds
	Solyc03g033340.3	SL3.0ch03	4938978	4939153	176	-	1.52858	0.00484815	0.012463	6.3262	utr3		Solyc03g058350.3	SL3.0ch03	26175939	26176339	401	+	1.25208	1.81723e-09	2.38675e-08	25.3204	cds
	Solyc03g033340.3	SL3.0ch03	4939203	4939278	76	-	1.03364	0.00478164	0.0123281	6.34191	cds		Solyc03g058350.3	SL3.0ch03	26176414	26178669	2256	+	2.18097	8.72061e-27	1.10803e-24	79.5783	cds
	Solyc03g033410.3	SL3.0ch03	5002374	5003390	1017	-	2.60415	9.62216e-12	1.08679e-10	33.0992	cds		Solyc03g058350.3	SL3.0ch03	26186379	26186804	426	+	1.77491	1.59555e-07	1.43365e-06	19.4119	utr3
	Solyc03g033500.3	SL3.0ch03	5065560	5065635	76	-	1.10705	0.000231477	0.000902427	10.1139	cds		Solyc03g058920.3	SL3.0ch03	29074302	29074652	351	+	1.35621	0.00663999	0.0160796	5.95862	utr3
	Solyc03g033500.3	SL3.0ch03	5065835	5066151	317	-	1.61036	1.75984e-08	1.38399e-07	22.7847	cds		Solyc03g059270.3	SL3.0ch03	30465597	30466789	1193	+	1.37721	0.00125027	0.00407407	7.93931	cds
	Solyc03g033950.3	SL3.0ch03	5676254	5679782	3529	-	1.6168	1.38671e-30	5.99158e-29	93.753	cds		Solyc03g062700.3	SL3.0ch03	34191117	34191267	151	+	3.06806	1.27715e-05	7.48957e-05	13.7048	utr3
	Solyc03g033950.3	SL3.0ch03	5680332	5680770	439	-	2.35078	1.16108e-29	4.77647e-28	90.758	utr5		Solyc03g062700.3	SL3.0ch03	34191717	34192042	326	+	1.09767	8.14563e-08	7.83195e-07	20.2841	utr3
	Solyc03g034000.3	SL3.0ch03	5735274	5736077	804	-	1.1288	0.00137236	0.00431289	7.85713	cds		Solyc03g062700.3	SL3.0ch03	34193731	34193906	176	+	1.00453	0.00133712	0.00430393	7.86013	utr3
	Solyc03g034080.3	SL3.0ch03	5804627	5804752	126	-	1.52785	0.00166746	0.00509662	7.61624	utr3		Solyc03g063030.3	SL3.0ch03	35256445	35256763	319	+	1.83534	0.000779934	0.002742	8.51056	utr5
	Solyc03g034080.3	SL3.0ch03	5805109	5805184	76	-	1.11103	6.47609e-06	3.52767e-05	14.7909	utr3		Solyc03g063340.3	SL3.0ch03	36584712	36591734	7023	+	1.2485	2.03103e-06	1.43901e-05	16.0846	cds
	Solyc03g034180.3	SL3.0ch03	5906732	5906907	176	-	1.38871	0.00214485	0.00629744	7.31102	utr3		Solyc03g013610.1	SL3.0ch03	45556262	45556430	169	+	3.02723	0.000128711	0.000583761	10.7423	cds
	Solyc03g034270.3	SL3.0ch03	6043635	6046226	2592	-	1.8771	1.35094e-05	6.89589e-05	13.8239	cds		Solyc03g013030.3	SL3.0ch03	49246119	49247714	1596	+	1.99594	4.71886e-07	3.8673e-06	17.9802	utr5
	Solyc03g043660.3	SL3.0ch03	7168444	7168494	51	-	1.1239	0.00248516	0.0071303	7.13182	cds		Solyc03g078160.3	SL3.0ch03	51573565	51573690	126	+	2.95999	0.00172784	0.00534299	7.54814	utr3
	Solyc03g043660.3	SL3.0ch03	7168669	7168719	51	-	1.08527	0.00231293	0.00671397	7.21862	cds		Solyc03g078210.3	SL3.0ch03	51615220	51616475	1256	+	1.21146	0.00179104	0.00549091	7.50874	cds
	Solyc03g044480.3	SL3.0ch03	9366399	9366749	351	-	1.25429	1.572e-07	1.10906e-06	19.7822	cds		Solyc03g078400.3	SL3.0ch03	52264747	52264897	151	+	1.07451	0.0026303	0.00758183	7.04324	utr3
	Solyc03g044850.1	SL3.0ch03	10673708	10673908	201	-	2.5105	0.000475212	0.0017124	9.18976	cds		Solyc03g078520.3	SL3.0ch03	52498056	52498131	76	+	1.1219	2.29301e-05	0.000126226	12.9517	cds
	Solyc03g044900.3	SL3.0ch03	10791131	10791331	201	-	1.84868	1.11468e-13	1.53141e-12	39.2483	utr3		Solyc03g078580.3	SL3.0ch03	52610535	52610785	251	+	1.09873	0.0016245	0.00507005	7.62379	utr5
	Solyc03g046350.3	SL3.0ch03	12329358	12334257	4900	-	2.1336	2.40026e-44	1.89478e-42	138.599	utr3		Solyc03g079950.3	SL3.0ch03	53290205	53295003	4799	+	2.69724	3.9043e-18	1.81001e-16	52.2949	utr5
	Solyc03g046470.3	SL3.0ch03	12914700	12915200	501	-	1.82454	5.78915e-13	7.43578e-12	36.9687	utr3		Solyc03g079950.3	SL3.0ch03	53296237	53297566	1330	+	2.8542	1.08917e-21	7.84979e-20	63.4659	cds
	Solyc03g046470.3	SL3.0ch03	12921538	12922264	727	-	2.34046	0.000221695	0.000868696	10.1689	cds		Solyc03g080100.3	SL3.0ch03	53435538	53436890	1353	+	1.57467	4.98038e-05	0.000252747	11.95	cds
	Solyc03g046590.3	SL3.0ch03	13214056	13222303	8248	-	1.36058	2.19221e-07	1.50659e-06	19.3403	cds		Solyc03g080140.3	SL3.0ch03	53475569	53475969	401	+	1.60726	0.000229333	0.000965099	10.017	utr3
	Solyc03g071570.3	SL3.0ch03	20329363	20329463	101	-	1.11969	4.36617e-05	0.00020121	12.279	utr3		Solyc03g080180.3	SL3.0ch03	53498520	53498770	251	+	1.13044	0.000299368	0.00121053	9.69015	utr3
	Solyc03g051900.3	SL3.0ch03	23314099	23314606	508	-	1.57196	5.49233e-06	3.02908e-05	15.0108	cds		Solyc03g082500.3	SL3.0ch03	53852537	53853158	622	+	1.44758	2.97474e-05	0.000159256	12.6164	cds
	Solyc03g051900.3	SL3.0ch03	23322321	23323099	779	-	1.85822	0.00607755	0.01498	6.06082	cds		Solyc03g082550.3	SL3.0ch03	53921539	53921739	201	+	1.67472	0.00562636	0.0141281	6.14529	utr3
	Solyc03g058213.1	SL3.0ch03	25652230	25652935	706	-	2.94798	1.2891e-05	6.62189e-05	13.8824	cds		Solyc03g082560.3	SL3.0ch03	53926149	53926524	376	+	1.19987	0.00479816	0.0124212	6.33105	utr3
	Solyc03g058380.3	SL3.0ch03	26287119	26287394	276	-	1.55296	1.15736e-17	2.22104e-16	51.9996	cds		Solyc03g082560.3	SL3.0ch03	53927649	53927749	101	+	1.51986	6.36552e-09	7.55625e-08	23.6578	utr3
	Solyc03g058390.2	SL3.0ch03	26288316	26289041	726	-	2.82723	1.79949e-90	5.15288e-88	289.964	cds		Solyc03g082640.2	SL3.0ch03	53982353	53982503	151	+	2.80632	2.81147e-07	2.40885e-06	18.6632	cds
	Solyc03g058390.2	SL3.0ch03	26289341	26289491	151	-	1.12366	1.22487e-10	1.25178e-09	29.5734	cds		Solyc03g082870.3	SL3.0ch03	54208608	54208948	341	+	2.56217	1.43288e-10	2.24458e-09	28.7309	utr3
	Solyc03g059100.2	SL3.0ch03	29858644	29858819	176	-	1.20006	0.000218634	0.00085947	10.1843	utr3		Solyc03g082910.3	SL3.0ch03	54219802	54219877	76	+	1.06042	0.00689064	0.0165609	5.91608	cds
	Solyc03g059100.2	SL3.0ch03	29858844	29858894	51	-	1.07215	0.000676381	0.00233244	8.74395	utr3		Solyc03g082980.3	SL3.0ch03	54255405	54255705	301	+	1.45224	5.26166e-08	5.31527e-07	20.8434	utr5
	Solyc03g059260.3	SL3.0ch03	30407098	30407298	201	-	1.23424	0.00161576	0.00496456	7.65412	utr3		Solyc03g083130.2	SL3.0ch03	54380151	54381227	1077	+	1.96739	0.00889319	0.0203964	5.61554	cds
	Solyc03g062710.3	SL3.0ch03	34191834	34192009	176	-	1.01106	2.25368e-08	1.74696e-07	22.4486	cds		Solyc03g083140.3	SL3.0ch03	54407590	54407665	76	+	1.06443	0.000653808	0.00235852	8.7279	utr3
	Solyc03g062720.3	SL3.0ch03	34193567	34194026	460	-	1.06027	0.00117381	0.0037692	8.05152	cds		Solyc03g083240.3	SL3.0ch03	54514499	54515045	547	+	1.20832	7.45598e-10	1.04317e-08	26.5145	cds
	Solyc03g062790.3	SL3.0ch03	34468661	34469386	726	-	1.49801	2.29381e-06	1.35872e-05	16.1674	utr3		Solyc03g083240.3	SL3.0ch03	54515720	54516570	851	+	2.26386	2.41972e-21	1.6536e-19	62.391	cds
	Solyc03g062890.3	SL3.0ch03	34633515	34633690	176	-	1.20483	0.000809498	0.00272457	8.51976	utr3		Solyc03g083390.3	SL3.0ch03	54665276	54665351	76	+	1.22066	0.000672292	0.00241605	8.69313	utr5
	Solyc03g063210.3	SL3.0ch03	35886739	35887012	274	-	1.92148	5.01427e-07	3.28378e-06	18.2162	cds		Solyc03g083420.3	SL3.0ch03	54724889	54725060	172	+	1.70525	0.00131076	0.00423258	7.88425	utr3
	Solyc03g063220.2	SL3.0ch03	35891617	35891952	336	-	1.17964	0.000277527	0.00106266	9.8781	utr3		Solyc03g083530.3	SL3.0ch03	54902335	54902435	101	+	1.31981	0.00844239	0.0195798	5.67449	utr3
	Solyc03g063320.3	SL3.0ch03	36465305	36473795	8491	-	1.60296	0.00321526	0.00886124	6.81828	cds		Solyc03g083730.1	SL3.0ch03	55098443	55098768	326	+	1.49597	1.3491e-05	7.87383e-05	13.6326	cds
	Solyc03g063370.3	SL3.0ch03	36740597	36741301	705	-	2.08116	0.000524882	0.00187143	9.06164	utr3		Solyc03g093180.1	SL3.0ch03	55811796	55812121	326	+	1.27407	6.40568e-06	4.0381e-05	14.596	cds
	Solyc03g063560.3	SL3.0ch03	37132765	37133015	251	-	1.01632	2.58229e-09	2.25684e-08	25.4011	utr3		Solyc03g093250.2	SL3.0ch03	55865835	55866675	841	+	1.46253	5.71709e-05	0.000285405	11.7747	cds
	Solyc03g013430.2	SL3.0ch03	46214132	46222512	8381	-	2.17425	0.00391564	0.010446	6.5809	utr3		Solyc03g093260.3	SL3.0ch03	55874789	55875978	1190	+	1.55399	6.76778e-06	4.23832e-05	14.5261	cds
	Solyc03g013270.1	SL3.0ch03	47778692	47778792	101	-	5.58916	1.38662e-05	7.05581e-05	13.7908	cds		Solyc03g093340.3	SL3.0ch03	56045361	56045486	126	+	1.03891	0.00409532	0.0109266	6.51601	cds
	Solyc03g013270.1	SL3.0ch03	47778817	47779042	226	-	5.64996	1.24925e-06	7.69468e-06	16.9877	cds		Solyc03g093450.3	SL3.0ch03	56170354	56170988	635	+	1.21147	0.0022435	0.0066338	7.23595	cds
	Solyc03g013240.3	SL3.0ch03	47796369	47796719	351	-	2.27641	3.1618e-06	1.82582e-05	15.7411	utr3		Solyc03g093520.3	SL3.0ch03	56306685	56310403	3719	+	1.78566	2.21124e-07	1.93419e-06	18.9798	cds
	Solyc03g077910.3	SL3.0ch03	49949689	49952370	2682	-	1.56281	8.01634e-05	0.000350092	11.48	cds		Solyc03g093690.3	SL3.0ch03	56755250	56755575	326	+	1.64383	4.29579e-08	4.40704e-07	21.1137	utr3
	Solyc03g077950.2	SL3.0ch03	50060242	50060522	281	-	2.53088	0.000517101	0.00184594	9.08143	cds		Solyc03g093830.3	SL3.0ch03	56942891	56943808	918	+	1.86891	1.79053e-05	0.000100897	13.2748	utr3
	Solyc03g078640.1	SL3.0ch03	52687992	52688192	201	-	1.23842	2.02629e-11	2.2283e-10	32.0633	cds		Solyc03g093970.3	SL3.0ch03	57118277	57120499	2223	+	1.0925	0.00936793	0.021255	5.55605	cds
	Solyc03g079940.3	SL3.0ch03	53282070	53282686	617	-	1.65627	6.30277e-05	0.000280371	11.8004	utr3		Solyc03g095180.3	SL3.0ch03	57578989	57579139	151	+	1.31045	0.00349244	0.0095926	6.70386	utr3
	Solyc03g080010.3	SL3.0ch03	53325115	53329157	4043	-	1.84642	2.26199e-09	1.98881e-08	25.5835	cds		Solyc03g095240.3	SL3.0ch03	57638537	57641563	3027	+	1.1052	0.00681323	0.016414	5.92893	cds
	Solyc03g080050.3	SL3.0ch03	53357048	53360767	3720	-	1.07731	4.57871e-06	2.55903e-05	15.254	cds		Solyc03g095360.3	SL3.0ch03	57853061	57853261	201	+	1.3942	0.000922168	0.0031605	8.30563	utr3
	Solyc03g081310.3	SL3.0ch03	53615216	53615391	176	-	1.18172	2.13436e-05	0.000104248	13.2277	cds		Solyc03g095770.3	SL3.0ch03	58402102	58403109	1008	+	1.19917	0.000206592	0.000881511	10.1477	cds
	Solyc03g082420.3	SL3.0ch03	53780472	53780797	326	-	1.32729	4.81433e-06	2.68353e-05	15.1855	cds		Solyc03g096450.2	SL3.0ch03	59974690	59974890	201	+	1.78111	5.78855e-06	3.687e-05	14.7272	utr5
[truncated: 5,375 more rows]
